# Supplementary material for: Defining nosocomial transmission of Escherichia coli and antimicrobial resistance genes: a genomic surveillance study
Source: Lancet Microbe. Author manuscript; Available in PMC 2021 Sep 6. (PMC8410606; doi:10.1016/S2666-5247(21)00117-8)
Supplement: Appendix 2 [file EMS130926-supplement-Appendix_2.xlsx]

## Sheet: S2
Supplementary Table 2. Details of all E. coli isolates sequenced from stool carriage and bloodstream infections
Accession	ST	Patient ID	SampleNumber	SampleType	SampleDateReceived	ESBL	ESBL Gene/ampC gene/NonESBL	IsolateID	Cefotaxime MIC	Cefotaxime Susceptible/Resistant	Ceftazidime MIC	Ceftazidime Susceptible/Resistant	Amikacin MIC	Amikacin Susceptible/Resistant	AmoxicillinClavAcid MIC	AmoxicillinClavAcid Susceptible/Resistant	Ciprofloxacin MIC	Ciprofloxacin Susceptible/Resistant	Gentamicin MIC	Gentamicin Susceptible/Resistant	Meropenem MIC	Meropenem Susceptible/Resistant	Piperacillin-Tazobactam MIC	Piperacillin-Tazobactam Susceptible/Resistant
ERR1878167	443	C005	2300	Stool	2015-05-13	ESBL	blaCTXM15	VRES0690	8	Resistant	4	Intermediate	<=2	Susceptible	4	Susceptible	>=4	Resistant	<=1	Susceptible	<=0.25	Susceptible	<=4	Susceptible
ERR1878168	443	C005	2300	Stool	2015-05-13	ESBL	blaCTXM15	VRES0691	8	Resistant	4	Intermediate	<=2	Susceptible	4	Susceptible	>=4	Resistant	<=1	Susceptible	<=0.25	Susceptible	<=4	Susceptible
ERR1878169	443	C005	2300	Stool	2015-05-13	ESBL	blaCTXM15	VRES0692	8	Resistant	4	Intermediate	<=2	Susceptible	4	Susceptible	>=4	Resistant	<=1	Susceptible	<=0.25	Susceptible	<=4	Susceptible
ERR1878170	443	C005	2300	Stool	2015-05-13	ESBL	blaCTXM15	VRES0693	8	Resistant	4	Intermediate	<=2	Susceptible	4	Susceptible	>=4	Resistant	<=1	Susceptible	<=0.25	Susceptible	<=4	Susceptible
ERR1878171	443	C005	2300	Stool	2015-05-13	ESBL	blaCTXM15	VRES0694	8	Resistant	4	Intermediate	<=2	Susceptible	4	Susceptible	>=4	Resistant	<=1	Susceptible	<=0.25	Susceptible	<=4	Susceptible
ERR1878172	443	C005	2300	Stool	2015-05-13	ESBL	blaCTXM15	VRES0695	8	Resistant	4	Intermediate	<=2	Susceptible	4	Susceptible	>=4	Resistant	<=1	Susceptible	<=0.25	Susceptible	<=4	Susceptible
ERR1878173	443	C005	2300	Stool	2015-05-13	ESBL	blaCTXM15	VRES0696	8	Resistant	4	Intermediate	<=2	Susceptible	4	Susceptible	>=4	Resistant	<=1	Susceptible	<=0.25	Susceptible	<=4	Susceptible
ERR1878174	443	C005	2300	Stool	2015-05-13	ESBL	blaCTXM15	VRES0697	8	Resistant	4	Intermediate	<=2	Susceptible	4	Susceptible	>=4	Resistant	<=1	Susceptible	<=0.25	Susceptible	<=4	Susceptible
ERR1878175	443	C005	2300	Stool	2015-05-13	ESBL	blaCTXM15	VRES0698	8	Resistant	4	Intermediate	<=2	Susceptible	4	Susceptible	>=4	Resistant	<=1	Susceptible	<=0.25	Susceptible	<=4	Susceptible
ERR1878176	443	C005	2300	Stool	2015-05-13	ESBL	blaCTXM15	VRES0699	8	Resistant	4	Intermediate	<=2	Susceptible	4	Susceptible	>=4	Resistant	<=1	Susceptible	<=0.25	Susceptible	<=4	Susceptible
ERR2137859	7101	C003	2301	Stool	2015-05-13	Non-ESBL	NonESBL	VREC0648	<=1	Susceptible	<=1	Susceptible	<=2	Susceptible	4	Susceptible	1	Intermediate	<=1	Susceptible	<=0.25	Susceptible	<=4	Susceptible
ERR2137860	7101	C003	2301	Stool	2015-05-13	Non-ESBL	NonESBL	VREC0649	<=1	Susceptible	<=1	Susceptible	<=2	Susceptible	4	Susceptible	1	Intermediate	<=1	Susceptible	<=0.25	Susceptible	<=4	Susceptible
ERR2137861	7101	C003	2301	Stool	2015-05-13	Non-ESBL	NonESBL	VREC0650	<=1	Susceptible	<=1	Susceptible	<=2	Susceptible	<=2	Susceptible	0.5	Susceptible	<=1	Susceptible	<=0.25	Susceptible	<=4	Susceptible
ERR2137930	7101	C003	2301	Stool	2015-05-13	Non-ESBL	NonESBL	VREC0651	<=1	Susceptible	<=1	Susceptible	<=2	Susceptible	4	Susceptible	1	Intermediate	<=1	Susceptible	<=0.25	Susceptible	<=4	Susceptible
ERR2146841	7101	C003	2301	Stool	2015-05-13	Non-ESBL	NonESBL	VREC0652	<=1	Susceptible	<=1	Susceptible	<=2	Susceptible	4	Susceptible	1	Intermediate	<=1	Susceptible	<=0.25	Susceptible	<=4	Susceptible
ERR2137862	7091	C001	2306	Stool	2015-05-14	Non-ESBL	NonESBL	VREC0653	<=1	Susceptible	<=1	Susceptible	<=2	Susceptible	<=2	Susceptible	<=0.25	Susceptible	<=1	Susceptible	<=0.25	Susceptible	<=4	Susceptible
ERR2137863	7091	C001	2306	Stool	2015-05-14	Non-ESBL	NonESBL	VREC0654	<=1	Susceptible	<=1	Susceptible	<=2	Susceptible	<=2	Susceptible	<=0.25	Susceptible	<=1	Susceptible	<=0.25	Susceptible	<=4	Susceptible
ERR2137864	7091	C001	2306	Stool	2015-05-14	Non-ESBL	NonESBL	VREC0655	<=1	Susceptible	<=1	Susceptible	<=2	Susceptible	<=2	Susceptible	<=0.25	Susceptible	<=1	Susceptible	<=0.25	Susceptible	<=4	Susceptible
ERR2137865	162	C001	2306	Stool	2015-05-14	Non-ESBL	NonESBL	VREC0656	<=1	Susceptible	<=1	Susceptible	<=2	Susceptible	<=2	Susceptible	<=0.25	Susceptible	<=1	Susceptible	<=0.25	Susceptible	<=4	Susceptible
ERR2137866	7091	C001	2306	Stool	2015-05-14	Non-ESBL	NonESBL	VREC0657	<=1	Susceptible	<=1	Susceptible	<=2	Susceptible	<=2	Susceptible	<=0.25	Susceptible	<=1	Susceptible	<=0.25	Susceptible	<=4	Susceptible
ERR2137867	212	C013	2315	Stool	2015-05-20	Non-ESBL	NonESBL	VREC0658	<=1	Susceptible	<=1	Susceptible	<=2	Susceptible	>=32	Resistant	<=0.25	Susceptible	>=16	Resistant	<=0.25	Susceptible	>=128	Resistant
ERR2137868	212	C013	2315	Stool	2015-05-20	Non-ESBL	NonESBL	VREC0661	<=1	Susceptible	<=1	Susceptible	<=2	Susceptible	>=32	Resistant	<=0.25	Susceptible	>=16	Resistant	<=0.25	Susceptible	>=128	Resistant
ERR2137931	212	C013	2315	Stool	2015-05-20	Non-ESBL	NonESBL	VREC0659	<=1	Susceptible	<=1	Susceptible	<=2	Susceptible	>=32	Resistant	<=0.25	Susceptible	>=16	Resistant	<=0.25	Susceptible	>=128	Resistant
ERR2137932	212	C013	2315	Stool	2015-05-20	Non-ESBL	NonESBL	VREC0662	<=1	Susceptible	<=1	Susceptible	<=2	Susceptible	>=32	Resistant	<=0.25	Susceptible	>=16	Resistant	<=0.25	Susceptible	>=128	Resistant
ERR2138571	212	C013	2315	Stool	2015-05-20	Non-ESBL	NonESBL	VREC0660	<=1	Susceptible	<=1	Susceptible	<=2	Susceptible	>=32	Resistant	<=0.25	Susceptible	>=16	Resistant	<=0.25	Susceptible	>=128	Resistant
ERR1878177	131	C017	2317	Stool	2015-05-20	ESBL	blaCTXM15	VRES0700	>=64	Resistant	4	Intermediate	<=2	Susceptible	16	Resistant	>=4	Resistant	>=16	Resistant	<=0.25	Susceptible	8	Susceptible
ERR1878178	131	C017	2317	Stool	2015-05-20	ESBL	blaCTXM15	VRES0701	>=64	Resistant	4	Intermediate	4	Susceptible	>=32	Resistant	>=4	Resistant	>=16	Resistant	<=0.25	Susceptible	8	Susceptible
ERR1878179	131	C017	2317	Stool	2015-05-20	ESBL	blaCTXM15	VRES0702	>=64	Resistant	4	Intermediate	<=2	Susceptible	16	Resistant	>=4	Resistant	>=16	Resistant	<=0.25	Susceptible	8	Susceptible
ERR1878180	131	C017	2317	Stool	2015-05-20	ESBL	blaCTXM15	VRES0703	>=64	Resistant	4	Intermediate	4	Susceptible	>=32	Resistant	>=4	Resistant	>=16	Resistant	<=0.25	Susceptible	8	Susceptible
ERR1878181	131	C017	2317	Stool	2015-05-20	ESBL	blaCTXM15	VRES0704	>=64	Resistant	4	Intermediate	4	Susceptible	>=32	Resistant	>=4	Resistant	>=16	Resistant	<=0.25	Susceptible	8	Susceptible
ERR1878460	131	C017	2317	Stool	2015-05-20	ESBL	blaCTXM15	VRES0705	>=64	Resistant	4	Intermediate	4	Susceptible	>=32	Resistant	>=4	Resistant	>=16	Resistant	<=0.25	Susceptible	8	Susceptible
ERR1878182	131	C017	2317	Stool	2015-05-20	ESBL	blaCTXM15	VRES0706	>=64	Resistant	4	Intermediate	4	Susceptible	>=32	Resistant	>=4	Resistant	>=16	Resistant	<=0.25	Susceptible	8	Susceptible
ERR1878183	131	C017	2317	Stool	2015-05-20	ESBL	blaCTXM15	VRES0707	>=64	Resistant	4	Intermediate	4	Susceptible	>=32	Resistant	>=4	Resistant	>=16	Resistant	<=0.25	Susceptible	8	Susceptible
ERR1878184	131	C017	2317	Stool	2015-05-20	ESBL	blaCTXM15	VRES0708	>=64	Resistant	4	Intermediate	4	Susceptible	>=32	Resistant	>=4	Resistant	>=16	Resistant	<=0.25	Susceptible	8	Susceptible
ERR1878185	131	C017	2317	Stool	2015-05-20	ESBL	blaCTXM15	VRES0709	>=64	Resistant	4	Intermediate	4	Susceptible	>=32	Resistant	>=4	Resistant	>=16	Resistant	<=0.25	Susceptible	8	Susceptible
ERR2137869	3202	C018	2338	Stool	2015-05-23	Non-ESBL	NonESBL	VREC0663	<=1	Susceptible	<=1	Susceptible	<=2	Susceptible	4	Susceptible	<=0.25	Susceptible	<=1	Susceptible	<=0.25	Susceptible	<=4	Susceptible
ERR2137870	3202	C018	2338	Stool	2015-05-23	Non-ESBL	NonESBL	VREC0664	<=1	Susceptible	<=1	Susceptible	<=2	Susceptible	4	Susceptible	<=0.25	Susceptible	<=1	Susceptible	<=0.25	Susceptible	<=4	Susceptible
ERR2137871	3202	C018	2338	Stool	2015-05-23	Non-ESBL	NonESBL	VREC0665	<=1	Susceptible	<=1	Susceptible	<=2	Susceptible	4	Susceptible	<=0.25	Susceptible	<=1	Susceptible	<=0.25	Susceptible	<=4	Susceptible
ERR2137872	3202	C018	2338	Stool	2015-05-23	Non-ESBL	NonESBL	VREC0666	<=1	Susceptible	<=1	Susceptible	<=2	Susceptible	4	Susceptible	<=0.25	Susceptible	<=1	Susceptible	<=0.25	Susceptible	<=4	Susceptible
ERR2137873	3202	C018	2338	Stool	2015-05-23	Non-ESBL	NonESBL	VREC0667	<=1	Susceptible	<=1	Susceptible	<=2	Susceptible	4	Susceptible	<=0.25	Susceptible	<=1	Susceptible	<=0.25	Susceptible	<=4	Susceptible
ERR2137874	69	C021	2341	Stool	2015-05-25	Non-ESBL	NonESBL	VREC0669	<=1	Susceptible	<=1	Susceptible	<=2	Susceptible	8	Susceptible	<=0.25	Susceptible	>=16	Resistant	<=0.25	Susceptible	<=4	Susceptible
ERR2137875	69	C021	2341	Stool	2015-05-25	Non-ESBL	NonESBL	VREC0670	<=1	Susceptible	<=1	Susceptible	<=2	Susceptible	8	Susceptible	<=0.25	Susceptible	>=16	Resistant	<=0.25	Susceptible	<=4	Susceptible
ERR2137876	69	C021	2341	Stool	2015-05-25	Non-ESBL	NonESBL	VREC0671	<=1	Susceptible	<=1	Susceptible	<=2	Susceptible	8	Susceptible	<=0.25	Susceptible	>=16	Resistant	<=0.25	Susceptible	<=4	Susceptible
ERR2137877	69	C021	2341	Stool	2015-05-25	Non-ESBL	NonESBL	VREC0672	<=1	Susceptible	<=1	Susceptible	<=2	Susceptible	8	Susceptible	<=0.25	Susceptible	>=16	Resistant	<=0.25	Susceptible	<=4	Susceptible
ERR2137933	69	C021	2341	Stool	2015-05-25	Non-ESBL	NonESBL	VREC0668	<=1	Susceptible	<=1	Susceptible	<=2	Susceptible	8	Susceptible	<=0.25	Susceptible	>=16	Resistant	<=0.25	Susceptible	<=4	Susceptible
ERR2137882	127	C020	2348	Stool	2015-05-27	Non-ESBL	NonESBL	VREC0679	<=1	Susceptible	<=1	Susceptible	<=2	Susceptible	<=2	Susceptible	<=0.25	Susceptible	<=1	Susceptible	<=0.25	Susceptible	<=4	Susceptible
ERR2137935	127	C020	2348	Stool	2015-05-27	Non-ESBL	NonESBL	VREC0678	<=1	Susceptible	<=1	Susceptible	<=2	Susceptible	<=2	Susceptible	<=0.25	Susceptible	<=1	Susceptible	<=0.25	Susceptible	<=4	Susceptible
ERR2137936	127	C020	2348	Stool	2015-05-27	Non-ESBL	NonESBL	VREC0681	<=1	Susceptible	<=1	Susceptible	<=2	Susceptible	<=2	Susceptible	<=0.25	Susceptible	<=1	Susceptible	<=0.25	Susceptible	<=4	Susceptible
ERR2138674	127	C020	2348	Stool	2015-05-27	Non-ESBL	NonESBL	VREC0682	<=1	Susceptible	<=1	Susceptible	<=2	Susceptible	<=2	Susceptible	<=0.25	Susceptible	<=1	Susceptible	<=0.25	Susceptible	<=4	Susceptible
ERR2138696	127	C020	2348	Stool	2015-05-27	Non-ESBL	NonESBL	VREC0680	0.047	Susceptible	0.094	Susceptible	1.5	Susceptible	3	Susceptible	0.012	Susceptible	0.75	Susceptible	0.03	Susceptible	1	Susceptible
ERR2138716	127	C020	2348	Stool	2016-02-05	Non-ESBL	NonESBL	VREC1631	<=1	Susceptible	<=1	Susceptible	<=2	Susceptible	<=2	Susceptible	<=0.25	Susceptible	<=1	Susceptible	<=0.25	Susceptible	<=4	Susceptible
ERR2137883	5351	C023	2353	Stool	2015-05-28	Non-ESBL	NonESBL	VREC0685	<=1	Susceptible	<=1	Susceptible	<=2	Susceptible	4	Susceptible	<=0.25	Susceptible	<=1	Susceptible	<=0.25	Susceptible	<=4	Susceptible
ERR2137884	5351	C023	2353	Stool	2015-05-28	Non-ESBL	NonESBL	VREC0686	<=1	Susceptible	<=1	Susceptible	<=2	Susceptible	4	Susceptible	<=0.25	Susceptible	<=1	Susceptible	<=0.25	Susceptible	<=4	Susceptible
ERR2137967	1196	C023	2353	Stool	2015-05-28	Non-ESBL	NonESBL	VREC0786	<=1	Susceptible	<=1	Susceptible	<=2	Susceptible	4	Susceptible	>=4	Resistant	<=1	Susceptible	<=0.25	Susceptible	<=4	Susceptible
ERR2137968	1196	C023	2353	Stool	2015-05-28	Non-ESBL	NonESBL	VREC0787	<=1	Susceptible	<=1	Susceptible	<=2	Susceptible	4	Susceptible	>=4	Resistant	<=1	Susceptible	<=0.25	Susceptible	<=4	Susceptible
ERR2137969	1196	C023	2353	Stool	2015-05-28	Non-ESBL	NonESBL	VREC0788	<=1	Susceptible	<=1	Susceptible	<=2	Susceptible	8	Susceptible	>=4	Resistant	<=1	Susceptible	<=0.25	Susceptible	8	Susceptible
ERR2137878	131	D006	2357	Stool	2015-05-29	Non-ESBL	NonESBL	VREC0674	<=1	Susceptible	<=1	Susceptible	<=2	Susceptible	8	Susceptible	<=0.25	Susceptible	>=16	Resistant	<=0.25	Susceptible	<=4	Susceptible
ERR2137879	131	D006	2357	Stool	2015-05-29	Non-ESBL	NonESBL	VREC0675	<=1	Susceptible	<=1	Susceptible	<=2	Susceptible	8	Susceptible	<=0.25	Susceptible	>=16	Resistant	<=0.25	Susceptible	<=4	Susceptible
ERR2137880	131	D006	2357	Stool	2015-05-29	Non-ESBL	NonESBL	VREC0676	<=1	Susceptible	<=1	Susceptible	<=2	Susceptible	8	Susceptible	<=0.25	Susceptible	>=16	Resistant	<=0.25	Susceptible	<=4	Susceptible
ERR2137881	131	D006	2357	Stool	2015-05-29	Non-ESBL	NonESBL	VREC0677	<=1	Susceptible	<=1	Susceptible	<=2	Susceptible	8	Susceptible	<=0.25	Susceptible	>=16	Resistant	<=0.25	Susceptible	<=4	Susceptible
ERR2137934	131	D006	2357	Stool	2015-05-29	Non-ESBL	NonESBL	VREC0673	<=1	Susceptible	<=1	Susceptible	<=2	Susceptible	8	Susceptible	<=0.25	Susceptible	>=16	Resistant	<=0.25	Susceptible	<=4	Susceptible
ERR1878189	131	C022	2382	Stool	2015-06-03	ESBL	blaCTXM15	VRES0713	>=64	Resistant	16	Resistant	<=2	Susceptible	8	Susceptible	>=4	Resistant	<=1	Susceptible	<=0.25	Susceptible	<=4	Susceptible
ERR1878190	131	C022	2382	Stool	2015-06-03	ESBL	blaCTXM15	VRES0714	>=64	Resistant	>=64	Resistant	<=2	Susceptible	4	Susceptible	>=4	Resistant	<=1	Susceptible	<=0.25	Susceptible	<=4	Susceptible
ERR1878192	131	C022	2382	Stool	2015-06-03	ESBL	blaCTXM15	VRES0716	>=64	Resistant	16	Resistant	<=2	Susceptible	8	Susceptible	>=4	Resistant	<=1	Susceptible	<=0.25	Susceptible	<=4	Susceptible
ERR2137889	131	C022	2382	Stool	2015-06-03	ESBL	blaCTXM15	VREC0693	>=64	Resistant	16	Resistant	<=2	Susceptible	8	Susceptible	>=4	Resistant	<=1	Susceptible	<=0.25	Susceptible	<=4	Susceptible
ERR2137890	131	C022	2382	Stool	2015-06-03	ESBL	blaCTXM15	VREC0694	>=64	Resistant	16	Resistant	<=2	Susceptible	8	Susceptible	>=4	Resistant	<=1	Susceptible	<=0.25	Susceptible	<=4	Susceptible
ERR2137891	131	C022	2382	Stool	2015-06-03	ESBL	blaCTXM15	VREC0696	>=64	Resistant	16	Resistant	<=2	Susceptible	8	Susceptible	>=4	Resistant	<=1	Susceptible	<=0.25	Susceptible	<=4	Susceptible
ERR2138572	73	C022	2382	Stool	2015-06-03	Non-ESBL	NonESBL	VREC0695	<=1	Susceptible	<=1	Susceptible	<=2	Susceptible	<=2	Susceptible	<=0.25	Susceptible	<=1	Susceptible	<=0.25	Susceptible	<=4	Susceptible
ERR2138573	73	C022	2382	Stool	2015-06-03	Non-ESBL	NonESBL	VREC0697	<=1	Susceptible	<=1	Susceptible	<=2	Susceptible	<=2	Susceptible	<=0.25	Susceptible	<=1	Susceptible	<=0.25	Susceptible	<=4	Susceptible
ERR1878186	131	C022	2382	Stool	2015-06-03	ESBL	blaCTXM15	VRES0710	>=64	Resistant	16	Resistant	<=2	Susceptible	8	Susceptible	>=4	Resistant	<=1	Susceptible	<=0.25	Susceptible	<=4	Susceptible
ERR1878187	131	C022	2382	Stool	2015-06-03	ESBL	blaCTXM15	VRES0711	>=64	Resistant	16	Resistant	<=2	Susceptible	8	Susceptible	>=4	Resistant	<=1	Susceptible	<=0.25	Susceptible	<=4	Susceptible
ERR1878188	131	C022	2382	Stool	2015-06-03	ESBL	blaCTXM15	VRES0712	>=64	Resistant	16	Resistant	<=2	Susceptible	8	Susceptible	>=4	Resistant	<=1	Susceptible	<=0.25	Susceptible	<=4	Susceptible
ERR1878191	131	C022	2382	Stool	2015-06-03	ESBL	blaCTXM15	VRES0715	>=64	Resistant	16	Resistant	<=2	Susceptible	8	Susceptible	>=4	Resistant	<=1	Susceptible	<=0.25	Susceptible	<=4	Susceptible
ERR1878193	131	C022	2382	Stool	2015-06-03	ESBL	blaCTXM15	VRES0717	>=64	Resistant	16	Resistant	<=2	Susceptible	8	Susceptible	>=4	Resistant	<=1	Susceptible	<=0.25	Susceptible	<=4	Susceptible
ERR1878194	131	C022	2382	Stool	2015-06-03	ESBL	blaCTXM15	VRES0718	>=64	Resistant	16	Resistant	<=2	Susceptible	8	Susceptible	>=4	Resistant	<=1	Susceptible	<=0.25	Susceptible	<=4	Susceptible
ERR1878195	131	C022	2382	Stool	2015-06-03	ESBL	blaCTXM15	VRES0719	>=64	Resistant	16	Resistant	<=2	Susceptible	4	Susceptible	>=4	Resistant	<=1	Susceptible	<=0.25	Susceptible	<=4	Susceptible
ERR2137892	10	C025	2383	Stool	2015-06-03	Non-ESBL	NonESBL	VREC0699	<=1	Susceptible	<=1	Susceptible	<=2	Susceptible	<=2	Susceptible	<=0.25	Susceptible	<=1	Susceptible	<=0.25	Susceptible	<=4	Susceptible
ERR2137893	10	C025	2383	Stool	2015-06-03	Non-ESBL	NonESBL	VREC0701	<=1	Susceptible	<=1	Susceptible	<=2	Susceptible	<=2	Susceptible	<=0.25	Susceptible	<=1	Susceptible	<=0.25	Susceptible	<=4	Susceptible
ERR2137894	10	C025	2383	Stool	2015-06-03	Non-ESBL	NonESBL	VREC0702	<=1	Susceptible	<=1	Susceptible	<=2	Susceptible	<=2	Susceptible	<=0.25	Susceptible	<=1	Susceptible	<=0.25	Susceptible	<=4	Susceptible
ERR2137937	10	C025	2383	Stool	2015-06-03	Non-ESBL	NonESBL	VREC0707	<=1	Susceptible	<=1	Susceptible	<=2	Susceptible	<=2	Susceptible	<=0.25	Susceptible	<=1	Susceptible	<=0.25	Susceptible	<=4	Susceptible
ERR2138010	1304	C025	2383	Stool	2015-06-03	Non-ESBL	NonESBL	VREC0704	<=1	Susceptible	<=1	Susceptible	<=2	Susceptible	<=2	Susceptible	<=0.25	Susceptible	<=1	Susceptible	<=0.25	Susceptible	<=4	Susceptible
ERR2137885	3202	C018	2384	Stool	2015-06-03	Non-ESBL	NonESBL	VREC0688	<=1	Susceptible	<=1	Susceptible	<=2	Susceptible	4	Susceptible	<=0.25	Susceptible	<=1	Susceptible	<=0.25	Susceptible	<=4	Susceptible
ERR2137886	3202	C018	2384	Stool	2015-06-03	Non-ESBL	NonESBL	VREC0689	<=1	Susceptible	<=1	Susceptible	<=2	Susceptible	4	Susceptible	<=0.25	Susceptible	<=1	Susceptible	<=0.25	Susceptible	<=4	Susceptible
ERR2137887	3202	C018	2384	Stool	2015-06-03	Non-ESBL	NonESBL	VREC0690	<=1	Susceptible	<=1	Susceptible	<=2	Susceptible	4	Susceptible	<=0.25	Susceptible	<=1	Susceptible	<=0.25	Susceptible	<=4	Susceptible
ERR2137888	3202	C018	2384	Stool	2015-06-03	Non-ESBL	NonESBL	VREC0691	<=1	Susceptible	<=1	Susceptible	<=2	Susceptible	4	Susceptible	<=0.25	Susceptible	<=1	Susceptible	<=0.25	Susceptible	<=4	Susceptible
ERR2146810	3202	C018	2384	Stool	2015-06-03	Non-ESBL	NonESBL	VREC0692	<=1	Susceptible	<=1	Susceptible	<=2	Susceptible	4	Susceptible	<=0.25	Susceptible	<=1	Susceptible	<=0.25	Susceptible	<=4	Susceptible
ERR2137898	117	C030	2391	Stool	2015-06-04	Non-ESBL	NonESBL	VREC0713	<=1	Susceptible	<=1	Susceptible	<=2	Susceptible	<=2	Susceptible	<=0.25	Susceptible	<=1	Susceptible	<=0.25	Susceptible	<=4	Susceptible
ERR1878196	131	C027	2394	Stool	2015-06-05	ESBL	blaCTXM15	VRES0739	>=64	Resistant	16	Resistant	<=2	Susceptible	8	Susceptible	>=4	Resistant	<=1	Susceptible	<=0.25	Susceptible	<=4	Susceptible
ERR1878197	131	C027	2394	Stool	2015-06-05	ESBL	blaCTXM15	VRES0740	>=64	Resistant	16	Resistant	<=2	Susceptible	8	Susceptible	>=4	Resistant	<=1	Susceptible	<=0.25	Susceptible	<=4	Susceptible
ERR1878199	131	C027	2394	Stool	2015-06-05	ESBL	blaCTXM15	VRES0743	>=64	Resistant	16	Resistant	<=2	Susceptible	4	Susceptible	>=4	Resistant	<=1	Susceptible	<=0.25	Susceptible	<=4	Susceptible
ERR1878204	131	C027	2394	Stool	2015-06-05	ESBL	blaCTXM15	VRES0748	>=64	Resistant	16	Resistant	<=2	Susceptible	4	Susceptible	>=4	Resistant	<=1	Susceptible	<=0.25	Susceptible	<=4	Susceptible
ERR2137895	131	C027	2394	Stool	2015-06-05	Non-ESBL	NonESBL	VREC0709	<=1	Susceptible	<=1	Susceptible	<=2	Susceptible	4	Susceptible	>=4	Resistant	<=1	Susceptible	<=0.25	Susceptible	<=4	Susceptible
ERR2137896	131	C027	2394	Stool	2015-06-05	Non-ESBL	NonESBL	VREC0711	<=1	Susceptible	<=1	Susceptible	<=2	Susceptible	4	Susceptible	>=4	Resistant	<=1	Susceptible	<=0.25	Susceptible	<=4	Susceptible
ERR2137897	131	C027	2394	Stool	2015-06-05	Non-ESBL	NonESBL	VREC0712	<=1	Susceptible	<=1	Susceptible	<=2	Susceptible	4	Susceptible	>=4	Resistant	<=1	Susceptible	<=0.25	Susceptible	<=4	Susceptible
ERR2137938	131	C027	2394	Stool	2015-06-05	Non-ESBL	NonESBL	VREC0708	<=1	Susceptible	<=1	Susceptible	<=2	Susceptible	4	Susceptible	>=4	Resistant	<=1	Susceptible	<=0.25	Susceptible	<=4	Susceptible
ERR2138574	131	C027	2394	Stool	2015-06-05	Non-ESBL	NonESBL	VREC0710	<=1	Susceptible	<=1	Susceptible	<=2	Susceptible	4	Susceptible	>=4	Resistant	<=1	Susceptible	<=0.25	Susceptible	<=4	Susceptible
ERR1878198	131	C027	2394	Stool	2015-06-05	ESBL	blaCTXM15	VRES0741	>=64	Resistant	16	Resistant	<=2	Susceptible	4	Susceptible	>=4	Resistant	<=1	Susceptible	<=0.25	Susceptible	<=4	Susceptible
ERR1878461	131	C027	2394	Stool	2015-06-05	ESBL	blaCTXM15	VRES0742	>=64	Resistant	16	Resistant	<=2	Susceptible	8	Susceptible	>=4	Resistant	<=1	Susceptible	<=0.25	Susceptible	<=4	Susceptible
ERR1878200	131	C027	2394	Stool	2015-06-05	ESBL	blaCTXM15	VRES0744	>=64	Resistant	16	Resistant	<=2	Susceptible	8	Susceptible	>=4	Resistant	<=1	Susceptible	<=0.25	Susceptible	<=4	Susceptible
ERR1878201	131	C027	2394	Stool	2015-06-05	ESBL	blaCTXM15	VRES0745	>=64	Resistant	16	Resistant	<=2	Susceptible	8	Susceptible	>=4	Resistant	<=1	Susceptible	<=0.25	Susceptible	<=4	Susceptible
ERR1878202	131	C027	2394	Stool	2015-06-05	ESBL	blaCTXM15	VRES0746	>=64	Resistant	16	Resistant	<=2	Susceptible	8	Susceptible	>=4	Resistant	<=1	Susceptible	<=0.25	Susceptible	<=4	Susceptible
ERR1878203	131	C027	2394	Stool	2015-06-05	ESBL	blaCTXM15	VRES0747	>=64	Resistant	16	Resistant	<=2	Susceptible	8	Susceptible	>=4	Resistant	<=1	Susceptible	<=0.25	Susceptible	<=4	Susceptible
ERR2137899	69	C034	2408	Stool	2015-06-09	Non-ESBL	NonESBL	VREC0714	<=1	Susceptible	<=1	Susceptible	<=2	Susceptible	4	Susceptible	<=0.25	Susceptible	<=1	Susceptible	<=0.25	Susceptible	<=4	Susceptible
ERR2137900	69	C034	2408	Stool	2015-06-09	Non-ESBL	NonESBL	VREC0715	<=1	Susceptible	<=1	Susceptible	<=2	Susceptible	8	Susceptible	<=0.25	Susceptible	<=1	Susceptible	<=0.25	Susceptible	<=4	Susceptible
ERR2137901	69	C034	2408	Stool	2015-06-09	Non-ESBL	NonESBL	VREC0716	<=1	Susceptible	<=1	Susceptible	<=2	Susceptible	8	Susceptible	<=0.25	Susceptible	<=1	Susceptible	<=0.25	Susceptible	<=4	Susceptible
ERR2137902	69	C034	2408	Stool	2015-06-09	Non-ESBL	NonESBL	VREC0717	<=1	Susceptible	<=1	Susceptible	<=2	Susceptible	8	Susceptible	<=0.25	Susceptible	<=1	Susceptible	<=0.25	Susceptible	<=4	Susceptible
ERR2137903	69	C034	2408	Stool	2015-06-09	Non-ESBL	NonESBL	VREC0718	<=1	Susceptible	<=1	Susceptible	<=2	Susceptible	8	Susceptible	<=0.25	Susceptible	<=1	Susceptible	<=0.25	Susceptible	<=4	Susceptible
ERR2137904	93	D011	2410	Stool	2015-06-09	Non-ESBL	NonESBL	VREC0719	<=1	Susceptible	<=1	Susceptible	<=2	Susceptible	<=2	Susceptible	<=0.25	Susceptible	<=1	Susceptible	<=0.25	Susceptible	<=4	Susceptible
ERR2137905	93	D011	2410	Stool	2015-06-09	Non-ESBL	NonESBL	VREC0720	<=1	Susceptible	<=1	Susceptible	<=2	Susceptible	<=2	Susceptible	<=0.25	Susceptible	<=1	Susceptible	<=0.25	Susceptible	<=4	Susceptible
ERR2137906	93	D011	2410	Stool	2015-06-09	Non-ESBL	NonESBL	VREC0721	<=1	Susceptible	<=1	Susceptible	<=2	Susceptible	<=2	Susceptible	<=0.25	Susceptible	<=1	Susceptible	<=0.25	Susceptible	<=4	Susceptible
ERR2137907	93	D011	2410	Stool	2015-06-09	Non-ESBL	NonESBL	VREC0722	<=1	Susceptible	<=1	Susceptible	<=2	Susceptible	<=2	Susceptible	<=0.25	Susceptible	<=1	Susceptible	<=0.25	Susceptible	<=4	Susceptible
ERR2137908	93	D011	2410	Stool	2015-06-09	Non-ESBL	NonESBL	VREC0723	<=1	Susceptible	<=1	Susceptible	<=2	Susceptible	4	Susceptible	<=0.25	Susceptible	<=1	Susceptible	<=0.25	Susceptible	<=4	Susceptible
ERR2137909	1196	C035	2419	Stool	2015-06-10	Non-ESBL	NonESBL	VREC0724	<=1	Susceptible	<=1	Susceptible	<=2	Susceptible	4	Susceptible	>=4	Resistant	<=1	Susceptible	<=0.25	Susceptible	<=4	Susceptible
ERR2137910	1196	C035	2419	Stool	2015-06-10	Non-ESBL	NonESBL	VREC0725	<=1	Susceptible	<=1	Susceptible	<=2	Susceptible	4	Susceptible	>=4	Resistant	<=1	Susceptible	<=0.25	Susceptible	<=4	Susceptible
ERR2137911	1196	C035	2419	Stool	2015-06-10	Non-ESBL	NonESBL	VREC0726	<=1	Susceptible	<=1	Susceptible	<=2	Susceptible	8	Susceptible	>=4	Resistant	<=1	Susceptible	<=0.25	Susceptible	<=4	Susceptible
ERR2137912	1196	C035	2419	Stool	2015-06-10	Non-ESBL	NonESBL	VREC0727	<=1	Susceptible	<=1	Susceptible	<=2	Susceptible	4	Susceptible	>=4	Resistant	<=1	Susceptible	<=0.25	Susceptible	<=4	Susceptible
ERR2137913	1196	C035	2419	Stool	2015-06-10	Non-ESBL	NonESBL	VREC0728	<=1	Susceptible	<=1	Susceptible	<=2	Susceptible	4	Susceptible	>=4	Resistant	<=1	Susceptible	<=0.25	Susceptible	<=4	Susceptible
ERR2137914	10	C036	2435	Stool	2015-06-11	Non-ESBL	NonESBL	VREC0729	<=1	Susceptible	<=1	Susceptible	<=2	Susceptible	<=2	Susceptible	<=0.25	Susceptible	<=1	Susceptible	<=0.25	Susceptible	<=4	Susceptible
ERR2137915	10	C036	2435	Stool	2015-06-11	Non-ESBL	NonESBL	VREC0732	<=1	Susceptible	<=1	Susceptible	<=2	Susceptible	<=2	Susceptible	<=0.25	Susceptible	<=1	Susceptible	<=0.25	Susceptible	<=4	Susceptible
ERR2137916	10	C036	2435	Stool	2015-06-11	Non-ESBL	NonESBL	VREC0733	<=1	Susceptible	<=1	Susceptible	<=2	Susceptible	<=2	Susceptible	<=0.25	Susceptible	<=1	Susceptible	<=0.25	Susceptible	<=4	Susceptible
ERR2137939	10	C036	2435	Stool	2015-06-11	Non-ESBL	NonESBL	VREC0730	<=1	Susceptible	<=1	Susceptible	<=2	Susceptible	<=2	Susceptible	<=0.25	Susceptible	<=1	Susceptible	<=0.25	Susceptible	<=4	Susceptible
ERR2137940	10	C036	2435	Stool	2015-06-11	Non-ESBL	NonESBL	VREC0731	<=1	Susceptible	<=1	Susceptible	<=2	Susceptible	<=2	Susceptible	<=0.25	Susceptible	<=1	Susceptible	<=0.25	Susceptible	<=4	Susceptible
ERR2137917	131	C027	2436	Stool	2015-06-11	Non-ESBL	NonESBL	VREC0734	<=1	Susceptible	<=1	Susceptible	<=2	Susceptible	4	Susceptible	>=4	Resistant	<=1	Susceptible	<=0.25	Susceptible	<=4	Susceptible
ERR2137918	131	C027	2436	Stool	2015-06-11	Non-ESBL	NonESBL	VREC0735	<=1	Susceptible	<=1	Susceptible	<=2	Susceptible	4	Susceptible	>=4	Resistant	<=1	Susceptible	<=0.25	Susceptible	<=4	Susceptible
ERR2137919	131	C027	2436	Stool	2015-06-11	Non-ESBL	NonESBL	VREC0736	<=1	Susceptible	<=1	Susceptible	<=2	Susceptible	4	Susceptible	>=4	Resistant	<=1	Susceptible	<=0.25	Susceptible	<=4	Susceptible
ERR2137941	131	C027	2436	Stool	2015-06-11	Non-ESBL	NonESBL	VREC0737	<=1	Susceptible	<=1	Susceptible	<=2	Susceptible	4	Susceptible	>=4	Resistant	<=1	Susceptible	<=0.25	Susceptible	<=4	Susceptible
ERR2137942	131	C027	2436	Stool	2015-06-11	Non-ESBL	NonESBL	VREC0738	<=1	Susceptible	<=1	Susceptible	<=2	Susceptible	4	Susceptible	>=4	Resistant	<=1	Susceptible	<=0.25	Susceptible	<=4	Susceptible
ERR2137920	101	C038	2446	Stool	2015-06-15	Non-ESBL	NonESBL	VREC0739	<=1	Susceptible	<=1	Susceptible	<=2	Susceptible	<=2	Susceptible	<=0.25	Susceptible	<=1	Susceptible	<=0.25	Susceptible	<=4	Susceptible
ERR2137922	101	C038	2446	Stool	2015-06-15	Non-ESBL	NonESBL	VREC0742	<=1	Susceptible	<=1	Susceptible	<=2	Susceptible	<=2	Susceptible	<=0.25	Susceptible	<=1	Susceptible	<=0.25	Susceptible	<=4	Susceptible
ERR2137924	101	C038	2446	Stool	2015-06-15	Non-ESBL	NonESBL	VREC0743	<=1	Susceptible	<=1	Susceptible	<=2	Susceptible	<=2	Susceptible	<=0.25	Susceptible	<=1	Susceptible	<=0.25	Susceptible	<=4	Susceptible
ERR2137921	90	C038	2446	Stool	2015-06-15	ESBL	blaCTXM15	VREC0740	>=64	Resistant	16	Resistant	<=2	Susceptible	>=32	Resistant	>=4	Resistant	<=1	Susceptible	<=0.25	Susceptible	<=4	Susceptible
ERR2137923	90	C038	2446	Stool	2015-06-15	ESBL	blaCTXM15	VREC0741	>=64	Resistant	16	Resistant	<=2	Susceptible	16	Resistant	>=4	Resistant	<=1	Susceptible	<=0.25	Susceptible	<=4	Susceptible
ERR1878205	90	C038	2446	Stool	2015-06-15	ESBL	blaCTXM15	VRES0778	>=64	Resistant	16	Resistant	<=2	Susceptible	16	Resistant	>=4	Resistant	<=1	Susceptible	<=0.25	Susceptible	<=4	Susceptible
ERR1878206	90	C038	2446	Stool	2015-06-15	ESBL	blaCTXM15	VRES0779	>=64	Resistant	16	Resistant	<=2	Susceptible	16	Resistant	>=4	Resistant	<=1	Susceptible	<=0.25	Susceptible	<=4	Susceptible
ERR1878207	90	C038	2446	Stool	2015-06-15	ESBL	blaCTXM15	VRES0780	>=64	Resistant	16	Resistant	<=2	Susceptible	16	Resistant	>=4	Resistant	<=1	Susceptible	<=0.25	Susceptible	<=4	Susceptible
ERR1878208	90	C038	2446	Stool	2015-06-15	ESBL	blaCTXM15	VRES0781	>=64	Resistant	16	Resistant	<=2	Susceptible	16	Resistant	>=4	Resistant	<=1	Susceptible	<=0.25	Susceptible	<=4	Susceptible
ERR1878209	90	C038	2446	Stool	2015-06-15	ESBL	blaCTXM15	VRES0782	>=64	Resistant	16	Resistant	<=2	Susceptible	16	Resistant	>=4	Resistant	<=1	Susceptible	<=0.25	Susceptible	<=4	Susceptible
ERR1878210	90	C038	2446	Stool	2015-06-15	ESBL	blaCTXM15	VRES0783	>=64	Resistant	16	Resistant	<=2	Susceptible	16	Resistant	>=4	Resistant	<=1	Susceptible	<=0.25	Susceptible	<=4	Susceptible
ERR1878211	90	C038	2446	Stool	2015-06-15	ESBL	blaCTXM15	VRES0784	>=64	Resistant	16	Resistant	<=2	Susceptible	16	Resistant	>=4	Resistant	<=1	Susceptible	<=0.25	Susceptible	<=4	Susceptible
ERR1878212	90	C038	2446	Stool	2015-06-15	ESBL	blaCTXM15	VRES0785	>=64	Resistant	16	Resistant	<=2	Susceptible	16	Resistant	>=4	Resistant	<=1	Susceptible	<=0.25	Susceptible	<=4	Susceptible
ERR1878213	90	C038	2446	Stool	2015-06-15	ESBL	blaCTXM15	VRES0786	>=64	Resistant	16	Resistant	<=2	Susceptible	16	Resistant	>=4	Resistant	<=1	Susceptible	<=0.25	Susceptible	<=4	Susceptible
ERR1878214	90	C038	2446	Stool	2015-06-15	ESBL	blaCTXM15	VRES0787	>=64	Resistant	16	Resistant	<=2	Susceptible	16	Resistant	>=4	Resistant	<=1	Susceptible	<=0.25	Susceptible	<=4	Susceptible
ERR2137925	641	C039	2455	Stool	2015-06-17	Non-ESBL	NonESBL	VREC0749	<=1	Susceptible	<=1	Susceptible	<=2	Susceptible	16	Resistant	<=0.25	Susceptible	<=1	Susceptible	<=0.25	Susceptible	<=4	Susceptible
ERR2137926	641	C039	2455	Stool	2015-06-17	Non-ESBL	NonESBL	VREC0750	<=1	Susceptible	<=1	Susceptible	<=2	Susceptible	16	Resistant	<=0.25	Susceptible	<=1	Susceptible	<=0.25	Susceptible	<=4	Susceptible
ERR2137927	641	C039	2455	Stool	2015-06-17	Non-ESBL	NonESBL	VREC0751	<=1	Susceptible	<=1	Susceptible	<=2	Susceptible	16	Resistant	<=0.25	Susceptible	<=1	Susceptible	<=0.25	Susceptible	<=4	Susceptible
ERR2137928	641	C039	2455	Stool	2015-06-17	Non-ESBL	NonESBL	VREC0752	<=1	Susceptible	<=1	Susceptible	<=2	Susceptible	8	Susceptible	<=0.25	Susceptible	<=1	Susceptible	<=0.25	Susceptible	<=4	Susceptible
ERR2137929	641	C039	2455	Stool	2015-06-17	Non-ESBL	NonESBL	VREC0753	<=1	Susceptible	<=1	Susceptible	<=2	Susceptible	16	Resistant	<=0.25	Susceptible	<=1	Susceptible	<=0.25	Susceptible	<=4	Susceptible
ERR2137943	10	C036	2456	Stool	2015-06-17	Non-ESBL	NonESBL	VREC0754	<=1	Susceptible	<=1	Susceptible	<=2	Susceptible	<=2	Susceptible	<=0.25	Susceptible	<=1	Susceptible	<=0.25	Susceptible	<=4	Susceptible
ERR2137944	10	C036	2456	Stool	2015-06-17	Non-ESBL	NonESBL	VREC0755	<=1	Susceptible	<=1	Susceptible	<=2	Susceptible	<=2	Susceptible	<=0.25	Susceptible	<=1	Susceptible	<=0.25	Susceptible	<=4	Susceptible
ERR2137945	10	C036	2456	Stool	2015-06-17	Non-ESBL	NonESBL	VREC0756	<=1	Susceptible	<=1	Susceptible	<=2	Susceptible	<=2	Susceptible	<=0.25	Susceptible	<=1	Susceptible	<=0.25	Susceptible	<=4	Susceptible
ERR2137946	10	C036	2456	Stool	2015-06-17	Non-ESBL	NonESBL	VREC0757	<=1	Susceptible	<=1	Susceptible	<=2	Susceptible	<=2	Susceptible	<=0.25	Susceptible	<=1	Susceptible	<=0.25	Susceptible	<=4	Susceptible
ERR2138011	10	C036	2456	Stool	2015-06-17	Non-ESBL	NonESBL	VREC0758	<=1	Susceptible	<=1	Susceptible	<=2	Susceptible	<=2	Susceptible	<=0.25	Susceptible	<=1	Susceptible	<=0.25	Susceptible	<=4	Susceptible
ERR2138675	635	D013	2458	Stool	2015-06-17	Non-ESBL	NonESBL	VREC1625	<=1	Susceptible	<=1	Susceptible	<=2	Susceptible	<=2	Susceptible	<=0.25	Susceptible	<=1	Susceptible	<=0.25	Susceptible	<=4	Susceptible
ERR2138661	635	D013	2458	Stool	2015-06-17	Non-ESBL	NonESBL	VREC1624	<=1	Susceptible	<=1	Susceptible	<=2	Susceptible	<=2	Susceptible	<=0.25	Susceptible	<=1	Susceptible	<=0.25	Susceptible	<=4	Susceptible
ERR2138659	401	D013	2458	Stool	2015-06-17	Non-ESBL	NonESBL	VREC1622	<=1	Susceptible	<=1	Susceptible	8	Susceptible	4	Susceptible	<=0.25	Susceptible	2	Susceptible	<=0.25	Susceptible	<=4	Susceptible
ERR2138660	401	D013	2458	Stool	2015-06-17	Non-ESBL	NonESBL	VREC1623	<=1	Susceptible	<=1	Susceptible	8	Susceptible	4	Susceptible	<=0.25	Susceptible	2	Susceptible	<=0.25	Susceptible	<=4	Susceptible
ERR2138678	401	D013	2458	Stool	2015-06-17	Non-ESBL	NonESBL	VREC0759	<=1	Susceptible	<=1	Susceptible	8	Susceptible	4	Susceptible	<=0.25	Susceptible	2	Susceptible	<=0.25	Susceptible	<=4	Susceptible
ERR2137947	635	D011	2459	Stool	2015-06-17	Non-ESBL	NonESBL	VREC0760	<=1	Susceptible	<=1	Susceptible	<=2	Susceptible	<=2	Susceptible	<=0.25	Susceptible	<=1	Susceptible	<=0.25	Susceptible	<=4	Susceptible
ERR2137949	635	D011	2459	Stool	2015-06-17	Non-ESBL	NonESBL	VREC0762	<=1	Susceptible	<=1	Susceptible	<=2	Susceptible	<=2	Susceptible	<=0.25	Susceptible	<=1	Susceptible	<=0.25	Susceptible	<=4	Susceptible
ERR2137948	635	D011	2459	Stool	2015-06-17	Non-ESBL	NonESBL	VREC0761	<=1	Susceptible	<=1	Susceptible	<=2	Susceptible	4	Susceptible	<=0.25	Susceptible	<=1	Susceptible	<=0.25	Susceptible	<=4	Susceptible
ERR2137950	401	D011	2459	Stool	2015-06-17	Non-ESBL	NonESBL	VREC0763	<=1	Susceptible	<=1	Susceptible	8	Susceptible	4	Susceptible	<=0.25	Susceptible	4	Intermediate	<=0.25	Susceptible	<=4	Susceptible
ERR2397677	59	D014	2463	Stool	2015-06-18	Non-ESBL	NonESBL	VREC0779	<=1	Susceptible	<=1	Susceptible	<=2	Susceptible	>=32	Resistant	<=0.25	Susceptible	<=1	Susceptible	<=0.25	Susceptible	8	Susceptible
ERR2137951	4959	D015	2464	Blood	2015-06-18	Non-ESBL	NonESBL	VREC0764	<=1	Susceptible	<=1	Susceptible	<=2	Susceptible	<=2	Susceptible	<=0.25	Susceptible	<=1	Susceptible	<=0.25	Susceptible	<=4	Susceptible
ERR2137952	4959	D015	2464	Blood	2015-06-18	Non-ESBL	NonESBL	VREC0765	<=1	Susceptible	<=1	Susceptible	<=2	Susceptible	<=2	Susceptible	<=0.25	Susceptible	<=1	Susceptible	<=0.25	Susceptible	<=4	Susceptible
ERR2137953	4959	D015	2464	Blood	2015-06-18	Non-ESBL	NonESBL	VREC0767	<=1	Susceptible	<=1	Susceptible	<=2	Susceptible	<=2	Susceptible	<=0.25	Susceptible	<=1	Susceptible	<=0.25	Susceptible	<=4	Susceptible
ERR2137954	4959	D015	2464	Blood	2015-06-18	Non-ESBL	NonESBL	VREC0768	<=1	Susceptible	<=1	Susceptible	<=2	Susceptible	<=2	Susceptible	<=0.25	Susceptible	<=1	Susceptible	<=0.25	Susceptible	<=4	Susceptible
ERR2137955	4959	D015	2464	Blood	2015-06-18	Non-ESBL	NonESBL	VREC0770	<=1	Susceptible	<=1	Susceptible	<=2	Susceptible	<=2	Susceptible	<=0.25	Susceptible	<=1	Susceptible	<=0.25	Susceptible	<=4	Susceptible
ERR2137956	4959	D015	2464	Blood	2015-06-18	Non-ESBL	NonESBL	VREC0772	<=1	Susceptible	<=1	Susceptible	<=2	Susceptible	<=2	Susceptible	<=0.25	Susceptible	<=1	Susceptible	<=0.25	Susceptible	<=4	Susceptible
ERR2137957	4959	D015	2464	Blood	2015-06-18	Non-ESBL	NonESBL	VREC0773	<=1	Susceptible	<=1	Susceptible	<=2	Susceptible	<=2	Susceptible	<=0.25	Susceptible	<=1	Susceptible	<=0.25	Susceptible	<=4	Susceptible
ERR2138012	4959	D015	2464	Blood	2015-06-18	Non-ESBL	NonESBL	VREC0769	<=1	Susceptible	<=1	Susceptible	<=2	Susceptible	<=2	Susceptible	<=0.25	Susceptible	<=1	Susceptible	<=0.25	Susceptible	<=4	Susceptible
ERR2138575	4959	D015	2464	Blood	2015-06-18	Non-ESBL	NonESBL	VREC0766	<=1	Susceptible	<=1	Susceptible	<=2	Susceptible	<=2	Susceptible	<=0.25	Susceptible	<=1	Susceptible	<=0.25	Susceptible	<=4	Susceptible
ERR2146813	4959	D015	2464	Blood	2015-06-18	Non-ESBL	NonESBL	VREC0771	<=1	Susceptible	<=1	Susceptible	<=2	Susceptible	<=2	Susceptible	<=0.25	Susceptible	<=1	Susceptible	<=0.25	Susceptible	<=4	Susceptible
ERR2137958	1196	C035	2480	Stool	2015-06-19	Non-ESBL	NonESBL	VREC0774	<=1	Susceptible	<=1	Susceptible	<=2	Susceptible	4	Susceptible	>=4	Resistant	<=1	Susceptible	<=0.25	Susceptible	<=4	Susceptible
ERR2137959	1196	C035	2480	Stool	2015-06-19	Non-ESBL	NonESBL	VREC0775	<=1	Susceptible	<=1	Susceptible	<=2	Susceptible	8	Susceptible	>=4	Resistant	<=1	Susceptible	<=1	Susceptible	<=4	Susceptible
ERR2137960	1196	C035	2480	Stool	2015-06-19	Non-ESBL	NonESBL	VREC0776	<=1	Susceptible	<=1	Susceptible	<=2	Susceptible	4	Susceptible	>=4	Resistant	<=1	Susceptible	<=0.25	Susceptible	<=4	Susceptible
ERR2137961	1196	C035	2480	Stool	2015-06-19	Non-ESBL	NonESBL	VREC0777	<=1	Susceptible	<=1	Susceptible	<=2	Susceptible	4	Susceptible	>=4	Resistant	<=1	Susceptible	<=0.25	Susceptible	<=4	Susceptible
ERR2137962	1196	C035	2480	Stool	2015-06-19	Non-ESBL	NonESBL	VREC0778	<=1	Susceptible	<=1	Susceptible	<=2	Susceptible	4	Susceptible	>=4	Resistant	<=1	Susceptible	<=0.25	Susceptible	<=4	Susceptible
ERR2138013	7095	C011	2486	Stool	2015-06-22	Non-ESBL	NonESBL	VREC0781	0.125	Susceptible	0.38	Susceptible	2	Susceptible	12	Resistant	0.19	Susceptible	1	Susceptible	0.016	Susceptible	<=4	Susceptible
ERR2137964	7095	C011	2486	Stool	2015-06-22	Non-ESBL	NonESBL	VREC0782	0.125	Susceptible	0.38	Susceptible	2	Susceptible	12	Resistant	0.19	Susceptible	1.5	Susceptible	0.023	Susceptible	<=4	Susceptible
ERR2137963	7095	C011	2486	Stool	2015-06-22	Non-ESBL	NonESBL	VREC0780	0.125	Susceptible	0.38	Susceptible	2	Susceptible	12	Resistant	0.125	Susceptible	1	Susceptible	0.023	Susceptible	<=4	Susceptible
ERR2137966	7095	C011	2486	Stool	2015-06-22	Non-ESBL	NonESBL	VREC0784	0.125	Susceptible	0.38	Susceptible	2	Susceptible	12	Resistant	0.19	Susceptible	1	Susceptible	0.023	Susceptible	<=4	Susceptible
ERR2137972	1196	C035	2513	Stool	2015-06-24	Non-ESBL	NonESBL	VREC0795	<=1	Susceptible	<=1	Susceptible	<=2	Susceptible	8	Susceptible	>=4	Resistant	<=1	Susceptible	<=0.25	Susceptible	8	Susceptible
ERR2137973	1196	C035	2513	Stool	2015-06-24	Non-ESBL	NonESBL	VREC0796	<=1	Susceptible	<=1	Susceptible	<=2	Susceptible	4	Susceptible	>=4	Resistant	<=1	Susceptible	<=0.25	Susceptible	<=4	Susceptible
ERR2138016	1196	C035	2513	Stool	2015-06-24	Non-ESBL	NonESBL	VREC0797	<=1	Susceptible	<=1	Susceptible	<=2	Susceptible	16	Resistant	>=4	Resistant	<=1	Susceptible	<=0.25	Susceptible	16	Intermediate
ERR2138017	1196	C035	2513	Stool	2015-06-24	Non-ESBL	NonESBL	VREC0798	<=1	Susceptible	<=1	Susceptible	<=2	Susceptible	8	Susceptible	>=4	Resistant	<=1	Susceptible	<=0.25	Susceptible	16	Intermediate
ERR2138018	1196	C035	2513	Stool	2015-06-24	Non-ESBL	NonESBL	VREC0799	<=1	Susceptible	<=1	Susceptible	<=2	Susceptible	8	Susceptible	>=4	Resistant	<=1	Susceptible	<=0.25	Susceptible	<=4	Susceptible
ERR2137970	59	C031	2517	Stool	2015-06-24	Non-ESBL	NonESBL	VREC0790	<=1	Susceptible	<=1	Susceptible	<=2	Susceptible	<=2	Susceptible	<=0.25	Susceptible	<=1	Susceptible	<=0.25	Susceptible	<=4	Susceptible
ERR2138014	59	C031	2517	Stool	2015-06-24	Non-ESBL	NonESBL	VREC0791	<=1	Susceptible	<=1	Susceptible	<=2	Susceptible	<=2	Susceptible	<=0.25	Susceptible	<=1	Susceptible	<=0.25	Susceptible	<=4	Susceptible
ERR2138576	648	C031	2517	Stool	2015-06-24	Non-ESBL	NonESBL	VREC0792	<=1	Susceptible	<=1	Susceptible	<=2	Susceptible	4	Susceptible	>=4	Resistant	<=1	Susceptible	<=0.25	Susceptible	<=4	Susceptible
ERR2138015	59	C031	2517	Stool	2015-06-24	Non-ESBL	NonESBL	VREC0793	<=1	Susceptible	<=1	Susceptible	<=2	Susceptible	<=2	Susceptible	<=0.25	Susceptible	<=1	Susceptible	<=0.25	Susceptible	<=4	Susceptible
ERR2137971	59	C031	2517	Stool	2015-06-24	Non-ESBL	NonESBL	VREC0794	<=1	Susceptible	<=1	Susceptible	<=2	Susceptible	<=2	Susceptible	<=0.25	Susceptible	<=1	Susceptible	<=0.25	Susceptible	<=4	Susceptible
ERR2137976	226	D018	2521	Stool	2015-06-25	Non-ESBL	NonESBL	VREC0802	<=1	Susceptible	<=1	Susceptible	<=2	Susceptible	<=2	Susceptible	>=4	Resistant	<=1	Susceptible	<=0.25	Susceptible	<=4	Susceptible
ERR2137977	226	D018	2521	Stool	2015-06-25	Non-ESBL	NonESBL	VREC0803	<=1	Susceptible	<=1	Susceptible	<=2	Susceptible	4	Susceptible	>=4	Resistant	<=1	Susceptible	<=0.25	Susceptible	<=4	Susceptible
ERR2137978	226	D018	2521	Stool	2015-06-25	Non-ESBL	NonESBL	VREC0804	<=1	Susceptible	<=1	Susceptible	<=2	Susceptible	<=2	Susceptible	>=4	Resistant	<=1	Susceptible	<=0.25	Susceptible	<=4	Susceptible
ERR2138676	226	D018	2521	Stool	2016-02-05	Non-ESBL	NonESBL	VREC1626	<=1	Susceptible	<=1	Susceptible	<=2	Susceptible	<=2	Susceptible	>=4	Resistant	<=1	Susceptible	<=0.25	Susceptible	<=4	Susceptible
ERR2138677	226	D018	2521	Stool	2016-02-05	Non-ESBL	NonESBL	VREC1627	<=1	Susceptible	<=1	Susceptible	<=2	Susceptible	4	Susceptible	>=4	Resistant	<=1	Susceptible	<=0.25	Susceptible	<=4	Susceptible
ERR2137979	6151	C043	2527	Stool	2015-06-26	Non-ESBL	NonESBL	VREC0805	<=1	Susceptible	<=1	Susceptible	<=2	Susceptible	<=2	Susceptible	>=4	Resistant	<=1	Susceptible	<=0.25	Susceptible	<=4	Susceptible
ERR2138577	6151	C043	2527	Stool	2015-06-26	Non-ESBL	NonESBL	VREC0806	<=1	Susceptible	<=1	Susceptible	<=2	Susceptible	<=2	Susceptible	>=4	Resistant	<=1	Susceptible	<=0.25	Susceptible	<=4	Susceptible
ERR2138019	6151	C043	2527	Stool	2015-06-26	Non-ESBL	NonESBL	VREC0807	<=1	Susceptible	<=1	Susceptible	<=2	Susceptible	<=2	Susceptible	>=4	Resistant	<=1	Susceptible	<=0.25	Susceptible	<=4	Susceptible
ERR2138578	6151	C043	2527	Stool	2015-06-26	Non-ESBL	NonESBL	VREC0808	<=1	Susceptible	<=1	Susceptible	<=2	Susceptible	<=2	Susceptible	>=4	Resistant	<=1	Susceptible	<=0.25	Susceptible	<=4	Susceptible
ERR2146811	6151	C043	2527	Stool	2015-06-26	Non-ESBL	NonESBL	VREC0809	<=1	Susceptible	<=1	Susceptible	<=2	Susceptible	<=2	Susceptible	>=4	Resistant	<=1	Susceptible	<=0.25	Susceptible	<=4	Susceptible
ERR2137980	48	C044	2528	Stool	2015-06-26	Non-ESBL	NonESBL	VREC0810	<=1	Susceptible	<=1	Susceptible	<=2	Susceptible	16	Resistant	<=0.25	Susceptible	<=1	Susceptible	<=0.25	Susceptible	<=4	Susceptible
ERR2137981	1297	C044	2528	Stool	2015-06-26	Non-ESBL	NonESBL	VREC0812	<=1	Susceptible	<=1	Susceptible	<=2	Susceptible	4	Susceptible	<=0.25	Susceptible	<=1	Susceptible	<=0.25	Susceptible	<=4	Susceptible
ERR2137982	48	C044	2528	Stool	2015-06-26	Non-ESBL	NonESBL	VREC0813	<=1	Susceptible	<=1	Susceptible	<=2	Susceptible	4	Susceptible	<=0.25	Susceptible	<=1	Susceptible	<=0.25	Susceptible	<=4	Susceptible
ERR2137983	48	C044	2528	Stool	2015-06-26	Non-ESBL	NonESBL	VREC0814	<=1	Susceptible	<=1	Susceptible	<=2	Susceptible	16	Resistant	<=0.25	Susceptible	<=1	Susceptible	<=0.25	Susceptible	<=4	Susceptible
ERR2137989	162	C036	2530	Stool	2015-06-29	Non-ESBL	NonESBL	VREC0825	<=1	Susceptible	<=1	Susceptible	<=2	Susceptible	8	Susceptible	>=4	Resistant	<=1	Susceptible	<=0.25	Susceptible	<=4	Susceptible
ERR2137990	162	C036	2530	Stool	2015-06-29	Non-ESBL	NonESBL	VREC0826	<=1	Susceptible	<=1	Susceptible	<=2	Susceptible	8	Susceptible	>=4	Resistant	<=1	Susceptible	<=0.25	Susceptible	<=4	Susceptible
ERR2137991	162	C036	2530	Stool	2015-06-29	Non-ESBL	NonESBL	VREC0827	<=1	Susceptible	<=1	Susceptible	<=2	Susceptible	8	Susceptible	>=4	Resistant	<=1	Susceptible	<=0.25	Susceptible	<=4	Susceptible
ERR2137992	162	C036	2530	Stool	2015-06-29	Non-ESBL	NonESBL	VREC0828	<=1	Susceptible	<=1	Susceptible	<=2	Susceptible	8	Susceptible	>=4	Resistant	<=1	Susceptible	<=0.25	Susceptible	<=4	Susceptible
ERR2137984	155	C045	2532	Stool	2015-06-29	Non-ESBL	NonESBL	VREC0815	<=1	Susceptible	<=1	Susceptible	<=2	Susceptible	4	Susceptible	<=0.25	Susceptible	<=1	Susceptible	<=0.25	Susceptible	<=4	Susceptible
ERR2137985	155	C045	2532	Stool	2015-06-29	Non-ESBL	NonESBL	VREC0816	<=1	Susceptible	<=1	Susceptible	<=2	Susceptible	4	Susceptible	<=0.25	Susceptible	<=1	Susceptible	<=0.25	Susceptible	<=4	Susceptible
ERR2137986	155	C045	2532	Stool	2015-06-29	Non-ESBL	NonESBL	VREC0817	<=1	Susceptible	<=1	Susceptible	<=2	Susceptible	<=2	Susceptible	<=0.25	Susceptible	<=1	Susceptible	<=0.25	Susceptible	<=4	Susceptible
ERR2137987	155	C045	2532	Stool	2015-06-29	Non-ESBL	NonESBL	VREC0818	<=1	Susceptible	<=1	Susceptible	<=2	Susceptible	8	Susceptible	<=0.25	Susceptible	<=1	Susceptible	<=0.25	Susceptible	<=4	Susceptible
ERR2137988	62	C045	2532	Stool	2015-06-29	Non-ESBL	NonESBL	VREC0819	<=1	Susceptible	<=1	Susceptible	<=2	Susceptible	4	Susceptible	<=0.25	Susceptible	<=1	Susceptible	<=0.25	Susceptible	<=4	Susceptible
ERR2137993	131	D022	2536	Stool	2015-06-30	Non-ESBL	NonESBL	VREC0829	<=1	Susceptible	<=1	Susceptible	<=2	Susceptible	<=2	Susceptible	>=4	Resistant	<=1	Susceptible	<=0.25	Susceptible	<=4	Susceptible
ERR2137994	131	D022	2536	Stool	2015-06-30	Non-ESBL	NonESBL	VREC0830	<=1	Susceptible	<=1	Susceptible	<=2	Susceptible	<=2	Susceptible	>=4	Resistant	<=1	Susceptible	<=0.25	Susceptible	<=4	Susceptible
ERR2137995	131	D022	2536	Stool	2015-06-30	Non-ESBL	NonESBL	VREC0831	<=1	Susceptible	<=1	Susceptible	<=2	Susceptible	<=2	Susceptible	>=4	Resistant	<=1	Susceptible	<=0.25	Susceptible	<=4	Susceptible
ERR2137996	131	D022	2536	Stool	2015-06-30	Non-ESBL	NonESBL	VREC0832	<=1	Susceptible	<=1	Susceptible	<=2	Susceptible	<=2	Susceptible	>=4	Resistant	<=1	Susceptible	<=0.25	Susceptible	<=4	Susceptible
ERR2138020	131	D022	2536	Stool	2015-06-30	Non-ESBL	NonESBL	VREC0833	<=1	Susceptible	<=1	Susceptible	<=2	Susceptible	<=2	Susceptible	>=4	Resistant	<=1	Susceptible	<=0.25	Susceptible	<=4	Susceptible
ERR2137997	1297	C044	2560	Stool	2015-07-02	Non-ESBL	NonESBL	VREC0834	<=1	Susceptible	<=1	Susceptible	<=2	Susceptible	4	Susceptible	<=0.25	Susceptible	<=1	Susceptible	<=0.25	Susceptible	<=4	Susceptible
ERR2137998	1297	C044	2560	Stool	2015-07-02	Non-ESBL	NonESBL	VREC0835	<=1	Susceptible	<=1	Susceptible	<=2	Susceptible	4	Susceptible	<=0.25	Susceptible	<=1	Susceptible	<=0.25	Susceptible	<=4	Susceptible
ERR2138021	1297	C044	2560	Stool	2015-07-02	Non-ESBL	NonESBL	VREC0836	<=1	Susceptible	<=1	Susceptible	<=2	Susceptible	4	Susceptible	<=0.25	Susceptible	<=1	Susceptible	<=0.25	Susceptible	<=4	Susceptible
ERR2137999	1297	C044	2560	Stool	2015-07-02	Non-ESBL	NonESBL	VREC0837	<=1	Susceptible	<=1	Susceptible	<=2	Susceptible	4	Susceptible	<=0.25	Susceptible	<=1	Susceptible	<=0.25	Susceptible	<=4	Susceptible
ERR2138000	1297	C044	2560	Stool	2015-07-02	Non-ESBL	NonESBL	VREC0838	<=1	Susceptible	<=1	Susceptible	<=2	Susceptible	4	Susceptible	<=0.25	Susceptible	<=1	Susceptible	<=0.25	Susceptible	<=4	Susceptible
ERR2138007	648	C043	2561	Stool	2015-07-02	Non-ESBL	NonESBL	VREC0849	<=1	Susceptible	<=1	Susceptible	<=2	Susceptible	4	Susceptible	>=4	Resistant	<=1	Susceptible	<=0.25	Susceptible	<=4	Susceptible
ERR2138698	648	C043	2561	Stool	2015-07-02	Non-ESBL	NonESBL	VREC0850	<=1	Susceptible	<=1	Susceptible	<=2	Susceptible	4	Susceptible	>=4	Resistant	<=1	Susceptible	<=0.25	Susceptible	<=4	Susceptible
ERR2138008	648	C043	2561	Stool	2015-07-02	Non-ESBL	NonESBL	VREC0851	<=1	Susceptible	<=1	Susceptible	<=2	Susceptible	4	Susceptible	>=4	Resistant	<=1	Susceptible	<=0.25	Susceptible	<=4	Susceptible
ERR2138009	648	C043	2561	Stool	2015-07-02	Non-ESBL	NonESBL	VREC0852	<=1	Susceptible	<=1	Susceptible	<=2	Susceptible	4	Susceptible	>=4	Resistant	<=1	Susceptible	<=0.25	Susceptible	<=4	Susceptible
ERR2138580	648	C043	2561	Stool	2015-07-02	Non-ESBL	NonESBL	VREC0853	<=1	Susceptible	<=1	Susceptible	<=2	Susceptible	4	Susceptible	>=4	Resistant	<=1	Susceptible	<=0.25	Susceptible	<=4	Susceptible
ERR2146812	155	C045	2562	Stool	2015-07-02	Non-ESBL	NonESBL	VREC0844	<=1	Susceptible	<=1	Susceptible	<=2	Susceptible	<=2	Susceptible	<=0.25	Susceptible	<=1	Susceptible	<=0.25	Susceptible	<=4	Susceptible
ERR2138003	155	C045	2562	Stool	2015-07-02	Non-ESBL	NonESBL	VREC0845	<=1	Susceptible	<=1	Susceptible	<=2	Susceptible	<=2	Susceptible	<=0.25	Susceptible	<=1	Susceptible	<=0.25	Susceptible	<=4	Susceptible
ERR2138004	155	C045	2562	Stool	2015-07-02	Non-ESBL	NonESBL	VREC0846	<=1	Susceptible	<=1	Susceptible	<=2	Susceptible	<=2	Susceptible	<=0.25	Susceptible	<=1	Susceptible	<=0.25	Susceptible	<=4	Susceptible
ERR2138005	155	C045	2562	Stool	2015-07-02	Non-ESBL	NonESBL	VREC0847	<=1	Susceptible	<=1	Susceptible	<=2	Susceptible	<=2	Susceptible	<=0.25	Susceptible	<=1	Susceptible	<=0.25	Susceptible	<=4	Susceptible
ERR2138006	155	C045	2562	Stool	2015-07-02	Non-ESBL	NonESBL	VREC0848	<=1	Susceptible	<=1	Susceptible	<=2	Susceptible	4	Susceptible	<=0.25	Susceptible	<=1	Susceptible	<=0.25	Susceptible	<=4	Susceptible
ERR2138579	6151	C031	2563	Stool	2015-07-02	Non-ESBL	NonESBL	VREC0839	<=1	Susceptible	<=1	Susceptible	<=2	Susceptible	<=2	Susceptible	>=4	Resistant	<=1	Susceptible	<=0.25	Susceptible	<=4	Susceptible
ERR2138022	6151	C031	2563	Stool	2015-07-02	Non-ESBL	NonESBL	VREC0840	<=1	Susceptible	<=1	Susceptible	<=2	Susceptible	<=2	Susceptible	>=4	Resistant	<=1	Susceptible	<=0.25	Susceptible	<=4	Susceptible
ERR2138023	6151	C031	2563	Stool	2015-07-02	Non-ESBL	NonESBL	VREC0841	<=1	Susceptible	<=1	Susceptible	<=2	Susceptible	<=2	Susceptible	>=4	Resistant	<=1	Susceptible	<=0.25	Susceptible	<=4	Susceptible
ERR2138001	6151	C031	2563	Stool	2015-07-02	Non-ESBL	NonESBL	VREC0842	<=1	Susceptible	<=1	Susceptible	<=2	Susceptible	<=2	Susceptible	>=4	Resistant	<=1	Susceptible	<=0.25	Susceptible	<=4	Susceptible
ERR2138002	6151	C031	2563	Stool	2015-07-02	Non-ESBL	NonESBL	VREC0843	<=1	Susceptible	<=1	Susceptible	<=2	Susceptible	<=2	Susceptible	>=4	Resistant	<=1	Susceptible	<=0.25	Susceptible	<=4	Susceptible
ERR1878215	1193	C031	2563	Stool	2015-07-02	AmpC	CMY-2	VRES0832	8	Resistant	16	Resistant	<=2	Susceptible	>=32	Resistant	>=4	Resistant	>=16	Resistant	<=0.25	Susceptible	32	Resistant
ERR1878216	1193	C031	2563	Stool	2015-07-02	AmpC	CMY-2	VRES0833	8	Resistant	32	Resistant	<=2	Susceptible	>=32	Resistant	>=4	Resistant	>=16	Resistant	<=0.25	Susceptible	8	Susceptible
ERR1878217	1193	C031	2563	Stool	2015-07-02	AmpC	CMY-2	VRES0834	8	Resistant	16	Resistant	<=2	Susceptible	>=32	Resistant	>=4	Resistant	>=16	Resistant	<=0.25	Susceptible	8	Susceptible
ERR1878218	1193	C031	2563	Stool	2015-07-02	AmpC	CMY-2	VRES0835	8	Resistant	16	Resistant	<=2	Susceptible	>=32	Resistant	>=4	Resistant	<=1	Susceptible	<=0.25	Susceptible	8	Susceptible
ERR1878219	1193	C031	2563	Stool	2015-07-02	AmpC	CMY-2	VRES0836	8	Resistant	>=64	Resistant	<=2	Susceptible	>=32	Resistant	>=4	Resistant	>=16	Resistant	<=0.25	Susceptible	16	Intermediate
ERR1878220	1193	C031	2563	Stool	2015-07-02	AmpC	CMY-2	VRES0837	32	Resistant	>=64	Resistant	<=2	Susceptible	>=32	Resistant	>=4	Resistant	>=16	Resistant	<=0.25	Susceptible	64	Resistant
ERR1878221	1193	C031	2563	Stool	2015-07-02	AmpC	CMY-2	VRES0838	8	Resistant	32	Resistant	<=2	Susceptible	>=32	Resistant	>=4	Resistant	>=16	Resistant	<=0.25	Susceptible	32	Resistant
ERR1878222	1193	C031	2563	Stool	2015-07-02	AmpC	CMY-2	VRES0839	8	Resistant	>=64	Resistant	<=2	Susceptible	>=32	Resistant	>=4	Resistant	>=16	Resistant	<=0.25	Susceptible	64	Resistant
ERR1878223	1193	C031	2563	Stool	2015-07-02	AmpC	CMY-2	VRES0840	8	Resistant	16	Resistant	<=2	Susceptible	>=32	Resistant	>=4	Resistant	>=16	Resistant	<=0.25	Susceptible	8	Susceptible
ERR1878468	1193	C031	2563	Stool	2015-07-02	AmpC	CMY-2	VRES0841	8	Resistant	16	Resistant	<=2	Susceptible	>=32	Resistant	>=4	Resistant	>=16	Resistant	<=0.25	Susceptible	8	Susceptible
ERR2138024	155	D023	2572	Stool	2015-07-03	Non-ESBL	NonESBL	VREC0854	<=1	Susceptible	<=1	Susceptible	<=2	Susceptible	4	Susceptible	<=0.25	Susceptible	<=1	Susceptible	<=0.25	Susceptible	<=4	Susceptible
ERR2138025	155	D023	2572	Stool	2015-07-03	Non-ESBL	NonESBL	VREC0855	<=1	Susceptible	<=1	Susceptible	<=2	Susceptible	4	Susceptible	<=0.25	Susceptible	<=1	Susceptible	<=0.25	Susceptible	<=4	Susceptible
ERR2138026	155	D023	2572	Stool	2015-07-03	Non-ESBL	NonESBL	VREC0856	<=1	Susceptible	<=1	Susceptible	<=2	Susceptible	4	Susceptible	<=0.25	Susceptible	<=1	Susceptible	<=0.25	Susceptible	<=4	Susceptible
ERR2138027	155	D023	2572	Stool	2015-07-03	Non-ESBL	NonESBL	VREC0857	<=1	Susceptible	<=1	Susceptible	<=2	Susceptible	4	Susceptible	<=0.25	Susceptible	<=1	Susceptible	<=0.25	Susceptible	<=4	Susceptible
ERR2138028	155	D023	2572	Stool	2015-07-03	Non-ESBL	NonESBL	VREC0858	<=1	Susceptible	<=1	Susceptible	<=2	Susceptible	4	Susceptible	<=0.25	Susceptible	<=1	Susceptible	<=0.25	Susceptible	<=4	Susceptible
ERR2138029	131	D022	2583	Stool	2015-07-06	Non-ESBL	NonESBL	VREC0859	<=1	Susceptible	<=1	Susceptible	<=2	Susceptible	<=2	Susceptible	>=4	Resistant	<=1	Susceptible	<=0.25	Susceptible	<=4	Susceptible
ERR2138030	131	D022	2583	Stool	2015-07-06	Non-ESBL	NonESBL	VREC0860	<=1	Susceptible	<=1	Susceptible	<=2	Susceptible	<=2	Susceptible	>=4	Resistant	<=1	Susceptible	<=0.25	Susceptible	<=4	Susceptible
ERR2146814	131	D022	2583	Stool	2015-07-06	Non-ESBL	NonESBL	VREC0861	<=1	Susceptible	<=1	Susceptible	<=2	Susceptible	<=2	Susceptible	>=4	Resistant	<=1	Susceptible	<=0.25	Susceptible	<=4	Susceptible
ERR2146819	131	D022	2583	Stool	2015-07-06	Non-ESBL	NonESBL	VREC0862	<=1	Susceptible	<=1	Susceptible	<=2	Susceptible	<=2	Susceptible	>=4	Resistant	<=1	Susceptible	<=0.25	Susceptible	<=4	Susceptible
ERR2138169	131	D022	2583	Stool	2015-07-06	Non-ESBL	NonESBL	VREC0863	<=1	Susceptible	<=1	Susceptible	<=2	Susceptible	<=2	Susceptible	>=4	Resistant	<=1	Susceptible	<=0.25	Susceptible	<=4	Susceptible
ERR2138065	428	C047	2604	Stool	2015-07-08	ESBL	blaCTXM14	VREC0908	16	Resistant	<=1	Susceptible	<=2	Susceptible	8	Susceptible	<=0.25	Susceptible	<=1	Susceptible	<=0.25	Susceptible	<=4	Susceptible
ERR2138066	428	C047	2604	Stool	2015-07-08	ESBL	blaCTXM14	VREC0909	16	Resistant	<=1	Susceptible	<=2	Susceptible	8	Susceptible	<=0.25	Susceptible	<=1	Susceptible	<=0.25	Susceptible	<=4	Susceptible
ERR2138067	428	C047	2604	Stool	2015-07-08	ESBL	blaCTXM14	VREC0910	8	Resistant	<=1	Susceptible	<=2	Susceptible	8	Susceptible	<=0.25	Susceptible	<=1	Susceptible	<=0.25	Susceptible	<=4	Susceptible
ERR2138068	428	C047	2604	Stool	2015-07-08	ESBL	blaCTXM14	VREC0911	8	Resistant	<=1	Susceptible	<=2	Susceptible	8	Susceptible	<=0.25	Susceptible	<=1	Susceptible	<=0.25	Susceptible	<=4	Susceptible
ERR2146816	428	C047	2604	Stool	2015-07-08	ESBL	blaCTXM14	VREC0912	>=64	Resistant	<=1	Susceptible	<=2	Susceptible	8	Susceptible	<=0.25	Susceptible	<=1	Susceptible	<=0.25	Susceptible	<=4	Susceptible
ERR1878224	428	C047	2604	Stool	2015-07-08	ESBL	blaCTXM14	VRES0857	16	Resistant	<=1	Susceptible	<=2	Susceptible	4	Susceptible	<=0.25	Susceptible	<=1	Susceptible	<=0.25	Susceptible	<=4	Susceptible
ERR1878225	428	C047	2604	Stool	2015-07-08	ESBL	blaCTXM14	VRES0858	16	Resistant	<=1	Susceptible	<=2	Susceptible	4	Susceptible	<=0.25	Susceptible	<=1	Susceptible	<=0.25	Susceptible	<=4	Susceptible
ERR1878226	428	C047	2604	Stool	2015-07-08	ESBL	blaCTXM14	VRES0859	8	Resistant	<=1	Susceptible	<=2	Susceptible	4	Susceptible	<=0.25	Susceptible	<=1	Susceptible	<=0.25	Susceptible	<=4	Susceptible
ERR1878227	428	C047	2604	Stool	2015-07-08	ESBL	blaCTXM14	VRES0860	8	Resistant	<=1	Susceptible	<=2	Susceptible	8	Susceptible	<=0.25	Susceptible	<=1	Susceptible	<=0.25	Susceptible	<=4	Susceptible
ERR1878228	428	C047	2604	Stool	2015-07-08	ESBL	blaCTXM14	VRES0861	8	Resistant	<=1	Susceptible	<=2	Susceptible	4	Susceptible	<=0.25	Susceptible	<=1	Susceptible	<=0.25	Susceptible	<=4	Susceptible
ERR1878229	428	C047	2604	Stool	2015-07-08	ESBL	blaCTXM14	VRES0862	8	Resistant	<=1	Susceptible	<=2	Susceptible	8	Susceptible	<=0.25	Susceptible	<=1	Susceptible	<=0.25	Susceptible	<=4	Susceptible
ERR1878230	428	C047	2604	Stool	2015-07-08	ESBL	blaCTXM14	VRES0863	8	Resistant	<=1	Susceptible	<=2	Susceptible	8	Susceptible	<=0.25	Susceptible	<=1	Susceptible	<=0.25	Susceptible	<=4	Susceptible
ERR1878231	428	C047	2604	Stool	2015-07-08	ESBL	blaCTXM14	VRES0864	8	Resistant	<=1	Susceptible	<=2	Susceptible	8	Susceptible	<=0.25	Susceptible	<=1	Susceptible	<=0.25	Susceptible	<=4	Susceptible
ERR1878232	428	C047	2604	Stool	2015-07-08	ESBL	blaCTXM14	VRES0865	8	Resistant	<=1	Susceptible	<=2	Susceptible	4	Susceptible	<=0.25	Susceptible	<=1	Susceptible	<=0.25	Susceptible	<=4	Susceptible
ERR1878233	428	C047	2604	Stool	2015-07-08	ESBL	blaCTXM14	VRES0866	8	Resistant	<=1	Susceptible	<=2	Susceptible	8	Susceptible	<=0.25	Susceptible	<=1	Susceptible	<=0.25	Susceptible	<=4	Susceptible
ERR2138697	648	C049	2610	Stool	2015-07-09	Non-ESBL	NonESBL	VREC0880	<=1	Susceptible	<=1	Susceptible	<=2	Susceptible	<=2	Susceptible	<=0.25	Susceptible	<=1	Susceptible	<=0.25	Susceptible	<=4	Susceptible
ERR2138043	648	C049	2610	Stool	2015-07-09	Non-ESBL	NonESBL	VREC0881	<=1	Susceptible	<=1	Susceptible	<=2	Susceptible	<=2	Susceptible	<=0.25	Susceptible	<=1	Susceptible	<=0.25	Susceptible	<=4	Susceptible
ERR2138044	648	C049	2610	Stool	2015-07-09	Non-ESBL	NonESBL	VREC0882	<=1	Susceptible	<=1	Susceptible	<=2	Susceptible	<=2	Susceptible	<=0.25	Susceptible	<=1	Susceptible	<=0.25	Susceptible	<=4	Susceptible
ERR2138045	648	C049	2610	Stool	2015-07-09	Non-ESBL	NonESBL	VREC0883	<=1	Susceptible	<=1	Susceptible	<=2	Susceptible	<=2	Susceptible	<=0.25	Susceptible	<=1	Susceptible	<=0.25	Susceptible	<=4	Susceptible
ERR2138170	1193	C043	2618	Stool	2015-07-10	AmpC	CMY-2	VREC0870	8	Resistant	32	Resistant	<=2	Susceptible	>=32	Resistant	>=4	Resistant	>=16	Resistant	<=0.25	Susceptible	8	Susceptible
ERR2138171	1193	C043	2618	Stool	2015-07-10	AmpC	CMY-2	VREC0871	8	Resistant	>=64	Resistant	<=2	Susceptible	>=32	Resistant	>=4	Resistant	>=16	Resistant	<=0.25	Susceptible	8	Susceptible
ERR2138037	1193	C043	2618	Stool	2015-07-10	AmpC	CMY-2	VREC0872	8	Resistant	32	Resistant	<=2	Susceptible	>=32	Resistant	>=4	Resistant	>=16	Resistant	<=0.25	Susceptible	8	Susceptible
ERR2138038	1193	C043	2618	Stool	2015-07-10	AmpC	CMY-2	VREC0873	8	Resistant	32	Resistant	<=2	Susceptible	>=32	Resistant	>=4	Resistant	>=16	Resistant	<=0.25	Susceptible	8	Susceptible
ERR2138039	1193	C043	2618	Stool	2015-07-10	AmpC	CMY-2	VREC0874	8	Resistant	32	Resistant	<=2	Susceptible	>=32	Resistant	>=4	Resistant	>=16	Resistant	<=0.25	Susceptible	8	Susceptible
ERR1878234	1193	C043	2618	Stool	2015-07-10	AmpC	CMY-2	VRES0908	8	Resistant	32	Resistant	<=2	Susceptible	>=32	Resistant	>=4	Resistant	>=16	Resistant	<=0.25	Susceptible	8	Susceptible
ERR1878235	1193	C043	2618	Stool	2015-07-10	AmpC	CMY-2	VRES0909	8	Resistant	>=64	Resistant	<=2	Susceptible	>=32	Resistant	>=4	Resistant	>=16	Resistant	<=0.25	Susceptible	8	Susceptible
ERR1878236	1193	C043	2618	Stool	2015-07-10	AmpC	CMY-2	VRES0910	8	Resistant	32	Resistant	<=2	Susceptible	>=32	Resistant	>=4	Resistant	>=16	Resistant	<=0.25	Susceptible	8	Susceptible
ERR1878237	1193	C043	2618	Stool	2015-07-10	AmpC	CMY-2	VRES0911	8	Resistant	>=64	Resistant	<=2	Susceptible	>=32	Resistant	>=4	Resistant	>=16	Resistant	<=0.25	Susceptible	8	Susceptible
ERR1878238	1193	C043	2618	Stool	2015-07-10	AmpC	CMY-2	VRES0912	8	Resistant	>=64	Resistant	<=2	Susceptible	>=32	Resistant	>=4	Resistant	>=16	Resistant	<=0.25	Susceptible	8	Susceptible
ERR1878239	1193	C043	2618	Stool	2015-07-10	AmpC	CMY-2	VRES0913	8	Resistant	>=64	Resistant	<=2	Susceptible	>=32	Resistant	>=4	Resistant	>=16	Resistant	<=0.25	Susceptible	8	Susceptible
ERR1878240	1193	C043	2618	Stool	2015-07-10	AmpC	CMY-2	VRES0914	8	Resistant	32	Resistant	<=2	Susceptible	>=32	Resistant	>=4	Resistant	>=16	Resistant	<=0.25	Susceptible	8	Susceptible
ERR1878241	1193	C043	2618	Stool	2015-07-10	AmpC	CMY-2	VRES0915	8	Resistant	32	Resistant	<=2	Susceptible	>=32	Resistant	>=4	Resistant	>=16	Resistant	<=0.25	Susceptible	8	Susceptible
ERR1878242	1193	C043	2618	Stool	2015-07-10	AmpC	CMY-2	VRES0916	8	Resistant	32	Resistant	<=2	Susceptible	>=32	Resistant	>=4	Resistant	>=16	Resistant	<=0.25	Susceptible	16	Intermediate
ERR1878243	1193	C043	2618	Stool	2015-07-10	AmpC	CMY-2	VRES0917	8	Resistant	32	Resistant	<=2	Susceptible	>=32	Resistant	>=4	Resistant	>=16	Resistant	<=0.25	Susceptible	8	Susceptible
ERR2138040	472	D026	2619	Stool	2015-07-10	Non-ESBL	NonESBL	VREC0875	<=1	Susceptible	<=1	Susceptible	<=2	Susceptible	4	Susceptible	<=0.25	Susceptible	<=1	Susceptible	<=0.25	Susceptible	8	Susceptible
ERR2138041	472	D026	2619	Stool	2015-07-10	Non-ESBL	NonESBL	VREC0877	<=1	Susceptible	<=1	Susceptible	4	Susceptible	4	Susceptible	<=0.25	Susceptible	<=1	Susceptible	<=0.25	Susceptible	8	Susceptible
ERR2138042	472	D026	2619	Stool	2015-07-10	Non-ESBL	NonESBL	VREC0879	<=1	Susceptible	<=1	Susceptible	4	Susceptible	4	Susceptible	<=0.25	Susceptible	<=1	Susceptible	<=0.25	Susceptible	8	Susceptible
ERR2138632	69	C018	2622	Blood	2015-07-09	Non-ESBL	NonESBL	VRES0873	<=1	Susceptible	<=1	Susceptible	<=2	Susceptible	8	Susceptible	<=0.25	Susceptible	<=1	Susceptible	<=0.25	Susceptible	<=4	Susceptible
ERR2138633	69	C018	2622	Blood	2015-07-09	Non-ESBL	NonESBL	VRES0874	<=1	Susceptible	<=1	Susceptible	<=2	Susceptible	16	Resistant	<=0.25	Susceptible	<=1	Susceptible	<=0.25	Susceptible	<=4	Susceptible
ERR2138634	69	C018	2622	Blood	2015-07-09	Non-ESBL	NonESBL	VRES0867	<=1	Susceptible	<=1	Susceptible	<=2	Susceptible	16	Resistant	<=0.25	Susceptible	<=1	Susceptible	<=0.25	Susceptible	<=4	Susceptible
ERR2138635	69	C018	2622	Blood	2015-07-09	Non-ESBL	NonESBL	VRES0868	<=1	Susceptible	<=1	Susceptible	<=2	Susceptible	16	Resistant	<=0.25	Susceptible	<=1	Susceptible	<=0.25	Susceptible	>=128	Resistant
ERR2138636	69	C018	2622	Blood	2015-07-09	Non-ESBL	NonESBL	VRES0869	<=1	Susceptible	<=1	Susceptible	<=2	Susceptible	16	Resistant	<=0.25	Susceptible	<=1	Susceptible	<=0.25	Susceptible	<=4	Susceptible
ERR2138637	69	C018	2622	Blood	2015-07-09	Non-ESBL	NonESBL	VRES0870	<=1	Susceptible	<=1	Susceptible	<=2	Susceptible	16	Resistant	<=0.25	Susceptible	<=1	Susceptible	<=0.25	Susceptible	16	Intermediate
ERR2138638	69	C018	2622	Blood	2015-07-09	Non-ESBL	NonESBL	VRES0871	<=1	Susceptible	<=1	Susceptible	<=2	Susceptible	16	Resistant	<=0.25	Susceptible	<=1	Susceptible	<=0.25	Susceptible	8	Susceptible
ERR2138639	69	C018	2622	Blood	2015-07-09	Non-ESBL	NonESBL	VRES0872	<=1	Susceptible	<=1	Susceptible	<=2	Susceptible	16	Resistant	<=0.25	Susceptible	<=1	Susceptible	<=0.25	Susceptible	8	Susceptible
ERR2138640	69	C018	2622	Blood	2015-07-09	Non-ESBL	NonESBL	VRES0875	<=1	Susceptible	<=1	Susceptible	<=2	Susceptible	16	Resistant	<=0.25	Susceptible	<=1	Susceptible	<=0.25	Susceptible	8	Susceptible
ERR2138641	69	C018	2622	Blood	2015-07-09	Non-ESBL	NonESBL	VRES0876	<=1	Susceptible	<=1	Susceptible	<=2	Susceptible	8	Susceptible	<=0.25	Susceptible	<=1	Susceptible	<=0.25	Susceptible	<=4	Susceptible
ERR2138032	131	C052	2623	Stool	2015-07-13	Non-ESBL	NonESBL	VREC0865	<=1	Susceptible	<=1	Susceptible	8	Susceptible	16	Resistant	>=4	Resistant	<=1	Susceptible	<=0.25	Susceptible	8	Susceptible
ERR2138033	131	C052	2623	Stool	2015-07-13	Non-ESBL	NonESBL	VREC0866	<=1	Susceptible	<=1	Susceptible	8	Susceptible	16	Resistant	>=4	Resistant	<=1	Susceptible	<=0.25	Susceptible	8	Susceptible
ERR2138034	131	C052	2623	Stool	2015-07-13	Non-ESBL	NonESBL	VREC0867	<=1	Susceptible	<=1	Susceptible	8	Susceptible	16	Resistant	>=4	Resistant	<=1	Susceptible	<=0.25	Susceptible	8	Susceptible
ERR2138035	131	C052	2623	Stool	2015-07-13	Non-ESBL	NonESBL	VREC0868	<=1	Susceptible	<=1	Susceptible	8	Susceptible	16	Resistant	>=4	Resistant	<=1	Susceptible	<=0.25	Susceptible	8	Susceptible
ERR2138036	131	C052	2623	Stool	2015-07-13	Non-ESBL	NonESBL	VREC0869	<=1	Susceptible	<=1	Susceptible	8	Susceptible	16	Resistant	>=4	Resistant	<=1	Susceptible	<=0.25	Susceptible	8	Susceptible
ERR2138172	7095	C016	2628	Stool	2015-07-13	Non-ESBL	NonESBL	VREC0886	<=1	Susceptible	<=1	Susceptible	<=2	Susceptible	<=2	Susceptible	<=0.25	Susceptible	<=1	Susceptible	0.5	Susceptible	<=4	Susceptible
ERR2146815	7095	C016	2628	Stool	2015-07-13	Non-ESBL	NonESBL	VREC0887	<=1	Susceptible	<=1	Susceptible	<=2	Susceptible	<=2	Susceptible	<=0.25	Susceptible	<=1	Susceptible	0.023	Susceptible	<=4	Susceptible
ERR2138049	7095	C016	2628	Stool	2015-07-13	Non-ESBL	NonESBL	VREC0888	<=1	Susceptible	<=1	Susceptible	<=2	Susceptible	<=2	Susceptible	<=0.25	Susceptible	<=1	Susceptible	0.023	Susceptible	<=4	Susceptible
ERR2138173	7095	C016	2628	Stool	2015-07-13	Non-ESBL	NonESBL	VREC0889	<=1	Susceptible	<=1	Susceptible	<=2	Susceptible	<=2	Susceptible	<=0.25	Susceptible	<=1	Susceptible	<=0.25	Susceptible	<=4	Susceptible
ERR2138031	7095	C016	2628	Stool	2015-07-13	Non-ESBL	NonESBL	VREC0864	<=1	Susceptible	<=1	Susceptible	8	Susceptible	16	Resistant	>=4	Resistant	<=1	Susceptible	<=0.25	Susceptible	<=4	Susceptible
ERR2138050	448	D027	2629	Stool	2015-07-14	Non-ESBL	NonESBL	VREC0890	<=1	Susceptible	<=1	Susceptible	<=2	Susceptible	>=32	Resistant	>=4	Resistant	<=1	Susceptible	<=0.25	Susceptible	>=128	Resistant
ERR2138051	448	D027	2629	Stool	2015-07-14	Non-ESBL	NonESBL	VREC0891	<=1	Susceptible	<=1	Susceptible	<=2	Susceptible	>=32	Resistant	>=4	Resistant	<=1	Susceptible	<=0.25	Susceptible	>=128	Resistant
ERR2138052	448	D027	2629	Stool	2015-07-14	Non-ESBL	NonESBL	VREC0892	<=1	Susceptible	<=1	Susceptible	<=2	Susceptible	>=32	Resistant	>=4	Resistant	<=1	Susceptible	<=0.25	Susceptible	>=128	Resistant
ERR2138570	448	D027	2629	Stool	2016-02-05	Non-ESBL	NonESBL	VREC1628	<=1	Susceptible	<=1	Susceptible	<=2	Susceptible	>=32	Resistant	>=4	Resistant	<=1	Susceptible	<=0.25	Susceptible	>=128	Resistant
ERR2146842	448	D027	2629	Stool	2016-02-05	Non-ESBL	NonESBL	VREC1629	<=1	Susceptible	<=1	Susceptible	<=2	Susceptible	>=32	Resistant	>=4	Resistant	<=1	Susceptible	<=0.25	Susceptible	>=128	Resistant
ERR2138046	131	C052	2644	Stool	2015-07-15	Non-ESBL	NonESBL	VREC0884	<=1	Susceptible	<=1	Susceptible	8	Susceptible	16	Resistant	>=4	Resistant	<=1	Susceptible	<=0.25	Susceptible	8	Susceptible
ERR2138048	131	C052	2644	Stool	2015-07-15	Non-ESBL	NonESBL	VREC0885	<=1	Susceptible	<=1	Susceptible	8	Susceptible	16	Resistant	>=4	Resistant	<=1	Susceptible	<=0.25	Susceptible	8	Susceptible
ERR2651209	131	C052	2644	Stool	2016-02-05	Non-ESBL	NonESBL	VREC1630	<=1	Susceptible	<=0.12	Susceptible	8	Susceptible	>=32	Resistant	>=4	Resistant	<=1	Susceptible	<=0.25	Susceptible	8	Susceptible
ERR2138174	10	C041	2645	Stool	2015-07-15	Non-ESBL	NonESBL	VREC0903	<=1	Susceptible	<=1	Susceptible	<=2	Susceptible	4	Susceptible	1	Intermediate	<=1	Susceptible	<=0.25	Susceptible	<=4	Susceptible
ERR2138175	10	C041	2645	Stool	2015-07-15	Non-ESBL	NonESBL	VREC0904	<=1	Susceptible	<=1	Susceptible	<=2	Susceptible	4	Susceptible	1	Intermediate	<=1	Susceptible	<=0.25	Susceptible	<=4	Susceptible
ERR2138063	10	C041	2645	Stool	2015-07-15	Non-ESBL	NonESBL	VREC0905	<=1	Susceptible	<=1	Susceptible	<=2	Susceptible	4	Susceptible	2	Resistant	<=1	Susceptible	<=0.25	Susceptible	<=4	Susceptible
ERR2138176	10	C041	2645	Stool	2015-07-15	Non-ESBL	NonESBL	VREC0906	<=1	Susceptible	<=1	Susceptible	<=2	Susceptible	<=2	Susceptible	1	Intermediate	<=1	Susceptible	<=0.25	Susceptible	<=4	Susceptible
ERR2138064	10	C041	2645	Stool	2015-07-15	Non-ESBL	NonESBL	VREC0907	<=1	Susceptible	<=1	Susceptible	<=2	Susceptible	4	Susceptible	1	Intermediate	<=1	Susceptible	<=0.25	Susceptible	<=4	Susceptible
ERR2138053	10	C047	2656	Stool	2015-07-16	Non-ESBL	NonESBL	VREC0893	<=1	Susceptible	<=1	Susceptible	<=2	Susceptible	<=2	Susceptible	<=0.25	Susceptible	<=1	Susceptible	<=0.25	Susceptible	<=4	Susceptible
ERR2138054	156	C047	2656	Stool	2015-07-16	ESBL	blaCTXM14	VREC0894	16	Resistant	<=1	Susceptible	<=2	Susceptible	8	Susceptible	<=0.25	Susceptible	>=16	Resistant	<=0.25	Susceptible	<=4	Susceptible
ERR2138055	388	C047	2656	Stool	2015-07-16	Non-ESBL	NonESBL	VREC0895	<=1	Susceptible	<=1	Susceptible	<=2	Susceptible	4	Susceptible	<=0.25	Susceptible	<=1	Susceptible	<=0.25	Susceptible	<=4	Susceptible
ERR2138056	10	C047	2656	Stool	2015-07-16	Non-ESBL	NonESBL	VREC0896	<=1	Susceptible	<=1	Susceptible	<=2	Susceptible	<=2	Susceptible	<=0.25	Susceptible	<=1	Susceptible	<=0.25	Susceptible	<=4	Susceptible
ERR2138057	156	C047	2656	Stool	2015-07-16	ESBL	blaCTXM14	VREC0897	>=64	Resistant	<=1	Susceptible	<=2	Susceptible	8	Susceptible	<=0.25	Susceptible	>=16	Resistant	<=0.25	Susceptible	<=4	Susceptible
ERR1878244	428	C047	2656	Stool	2015-07-16	ESBL	blaCTXM14	VRES0948	8	Resistant	<=1	Susceptible	<=2	Susceptible	8	Susceptible	<=0.25	Susceptible	<=1	Susceptible	<=0.25	Susceptible	<=4	Susceptible
ERR1878245	428	C047	2656	Stool	2015-07-16	ESBL	blaCTXM14	VRES0949	8	Resistant	<=1	Susceptible	<=2	Susceptible	4	Susceptible	<=0.25	Susceptible	<=1	Susceptible	<=0.25	Susceptible	<=4	Susceptible
ERR1878246	428	C047	2656	Stool	2015-07-16	ESBL	blaCTXM14	VRES0950	8	Resistant	<=1	Susceptible	<=2	Susceptible	8	Susceptible	<=0.25	Susceptible	<=1	Susceptible	<=0.25	Susceptible	<=4	Susceptible
ERR1878247	156	C047	2656	Stool	2015-07-16	ESBL	blaCTXM14	VRES0951	8	Resistant	<=1	Susceptible	<=2	Susceptible	8	Susceptible	<=0.25	Susceptible	>=16	Resistant	<=0.25	Susceptible	<=4	Susceptible
ERR1878248	428	C047	2656	Stool	2015-07-16	ESBL	blaCTXM14	VRES0952	8	Resistant	<=1	Susceptible	<=2	Susceptible	8	Susceptible	<=0.25	Susceptible	<=1	Susceptible	<=0.25	Susceptible	<=4	Susceptible
ERR1878249	428	C047	2656	Stool	2015-07-16	ESBL	blaCTXM14	VRES0953	8	Resistant	<=1	Susceptible	<=2	Susceptible	4	Susceptible	<=0.25	Susceptible	<=1	Susceptible	<=0.25	Susceptible	<=4	Susceptible
ERR1878250	428	C047	2656	Stool	2015-07-16	ESBL	blaCTXM14	VRES0954	8	Resistant	<=1	Susceptible	<=2	Susceptible	8	Susceptible	<=0.25	Susceptible	<=1	Susceptible	<=0.25	Susceptible	<=4	Susceptible
ERR1878251	428	C047	2656	Stool	2015-07-16	ESBL	blaCTXM14	VRES0955	8	Resistant	<=1	Susceptible	<=2	Susceptible	4	Susceptible	<=0.25	Susceptible	<=1	Susceptible	<=0.25	Susceptible	<=4	Susceptible
ERR1878252	428	C047	2656	Stool	2015-07-16	ESBL	blaCTXM14	VRES0956	8	Resistant	<=1	Susceptible	<=2	Susceptible	4	Susceptible	<=0.25	Susceptible	<=1	Susceptible	<=0.25	Susceptible	<=4	Susceptible
ERR1878253	428	C047	2656	Stool	2015-07-16	ESBL	blaCTXM14	VRES0957	8	Resistant	<=1	Susceptible	<=2	Susceptible	4	Susceptible	<=0.25	Susceptible	<=1	Susceptible	<=0.25	Susceptible	<=4	Susceptible
ERR2138058	354	C055	2657	Stool	2015-07-16	Non-ESBL	NonESBL	VREC0898	<=1	Susceptible	<=1	Susceptible	<=2	Susceptible	8	Susceptible	>=4	Resistant	>=16	Resistant	<=0.25	Susceptible	<=4	Susceptible
ERR2138059	354	C055	2657	Stool	2015-07-16	Non-ESBL	NonESBL	VREC0899	<=1	Susceptible	<=1	Susceptible	<=2	Susceptible	8	Susceptible	>=4	Resistant	>=16	Resistant	<=0.25	Susceptible	<=4	Susceptible
ERR2138060	354	C055	2657	Stool	2015-07-16	Non-ESBL	NonESBL	VREC0900	<=1	Susceptible	<=1	Susceptible	<=2	Susceptible	8	Susceptible	>=4	Resistant	>=16	Resistant	<=0.25	Susceptible	<=4	Susceptible
ERR2138061	354	C055	2657	Stool	2015-07-16	Non-ESBL	NonESBL	VREC0901	<=1	Susceptible	<=1	Susceptible	<=2	Susceptible	8	Susceptible	>=4	Resistant	>=16	Resistant	<=0.25	Susceptible	<=4	Susceptible
ERR2138062	354	C055	2657	Stool	2015-07-16	Non-ESBL	NonESBL	VREC0902	<=1	Susceptible	<=1	Susceptible	<=2	Susceptible	4	Susceptible	>=4	Resistant	>=16	Resistant	<=0.25	Susceptible	<=4	Susceptible
ERR2138069	448	C056	2658	Stool	2015-07-16	Non-ESBL	NonESBL	VREC0913	<=1	Susceptible	<=1	Susceptible	<=2	Susceptible	<=2	Susceptible	<=0.25	Susceptible	<=1	Susceptible	<=0.25	Susceptible	<=4	Susceptible
ERR2138070	405	C056	2658	Stool	2015-07-16	Non-ESBL	NonESBL	VREC0914	<=1	Susceptible	<=1	Susceptible	<=2	Susceptible	8	Susceptible	<=0.25	Susceptible	<=1	Susceptible	<=0.25	Susceptible	<=4	Susceptible
ERR2138071	405	C056	2658	Stool	2015-07-16	Non-ESBL	NonESBL	VREC0915	<=1	Susceptible	<=1	Susceptible	<=2	Susceptible	4	Susceptible	<=0.25	Susceptible	<=1	Susceptible	<=0.25	Susceptible	<=4	Susceptible
ERR2138072	405	C056	2658	Stool	2015-07-16	Non-ESBL	NonESBL	VREC0916	<=1	Susceptible	<=1	Susceptible	<=2	Susceptible	8	Susceptible	<=0.25	Susceptible	<=1	Susceptible	<=0.25	Susceptible	<=4	Susceptible
ERR2138073	405	C056	2658	Stool	2015-07-16	Non-ESBL	NonESBL	VREC0917	<=1	Susceptible	<=1	Susceptible	<=2	Susceptible	4	Susceptible	<=0.25	Susceptible	<=1	Susceptible	<=0.25	Susceptible	<=4	Susceptible
ERR2138074	88	C003	2673	Stool	2015-07-20	Non-ESBL	NonESBL	VREC0918	<=1	Susceptible	<=1	Susceptible	<=2	Susceptible	4	Susceptible	<=0.25	Susceptible	<=1	Susceptible	<=0.25	Susceptible	<=4	Susceptible
ERR2138075	88	C003	2673	Stool	2015-07-20	Non-ESBL	NonESBL	VREC0919	<=1	Susceptible	<=1	Susceptible	<=2	Susceptible	8	Susceptible	<=0.25	Susceptible	<=1	Susceptible	<=0.25	Susceptible	<=4	Susceptible
ERR2138076	394	C003	2673	Stool	2015-07-20	Non-ESBL	NonESBL	VREC0920	<=1	Susceptible	<=1	Susceptible	<=2	Susceptible	8	Susceptible	<=0.25	Susceptible	<=1	Susceptible	<=0.25	Susceptible	<=4	Susceptible
ERR2138077	394	C003	2673	Stool	2015-07-20	Non-ESBL	NonESBL	VREC0921	<=1	Susceptible	<=1	Susceptible	<=2	Susceptible	8	Susceptible	<=0.25	Susceptible	<=1	Susceptible	<=0.25	Susceptible	<=4	Susceptible
ERR2138078	394	C003	2673	Stool	2015-07-20	Non-ESBL	NonESBL	VREC0922	<=1	Susceptible	<=1	Susceptible	<=2	Susceptible	4	Susceptible	<=0.25	Susceptible	<=1	Susceptible	<=0.25	Susceptible	<=4	Susceptible
ERR2138079	131	D030	2685	Stool	2015-07-21	Non-ESBL	NonESBL	VREC0926	<=1	Susceptible	<=1	Susceptible	<=2	Susceptible	4	Susceptible	>=4	Resistant	<=1	Susceptible	<=0.25	Susceptible	<=4	Susceptible
ERR2138177	443	D030	2685	Stool	2015-07-21	ESBL	blaCTXM15,CMY-2	VREC0927	8	Resistant	16	Resistant	<=2	Susceptible	>=32	Resistant	>=4	Resistant	<=1	Susceptible	<=0.25	Susceptible	64	Resistant
ERR2138178	443	D030	2685	Stool	2015-07-21	ESBL	blaCTXM15,CMY-2	VREC0935	>=64	Resistant	>=64	Resistant	<=2	Susceptible	>=32	Resistant	>=4	Resistant	<=1	Susceptible	<=0.25	Susceptible	>=128	Resistant
ERR2138047	443	D030	2685	Stool	2015-07-21	ESBL	blaCTXM15,CMY-2	VREC0936	>=64	Resistant	32	Resistant	<=2	Susceptible	>=32	Resistant	>=4	Resistant	<=1	Susceptible	<=0.25	Susceptible	16	Intermediate
ERR2138084	443	D030	2685	Stool	2015-07-21	ESBL	blaCTXM15,CMY-2	VREC0937	>=64	Resistant	>=64	Resistant	<=2	Susceptible	>=32	Resistant	>=4	Resistant	<=1	Susceptible	<=0.25	Susceptible	>=128	Resistant
ERR1878257	443	D030	2685	Stool	2015-07-21	ESBL	blaCTXM15,CMY-2	VRES0984	16	Resistant	16	Resistant	<=2	Susceptible	>=32	Resistant	>=4	Resistant	<=1	Susceptible	<=0.25	Susceptible	8	Susceptible
ERR1878440	443	D030	2685	Stool	2015-07-21	ESBL	blaCTXM15,CMY-2	VRES0985	16	Resistant	16	Resistant	<=2	Susceptible	>=32	Resistant	>=4	Resistant	<=1	Susceptible	<=0.25	Susceptible	8	Susceptible
ERR1878259	443	D030	2685	Stool	2015-07-21	ESBL	blaCTXM15,CMY-2	VRES0986	32	Resistant	>=64	Resistant	<=2	Susceptible	>=32	Resistant	>=4	Resistant	<=1	Susceptible	<=0.25	Susceptible	64	Resistant
ERR1878258	443	D030	2685	Stool	2015-07-21	ESBL	blaCTXM15,CMY-2	VRES0987	32	Resistant	>=64	Resistant	<=2	Susceptible	>=32	Resistant	>=4	Resistant	<=1	Susceptible	<=0.25	Susceptible	>=128	Resistant
ERR1878450	443	D030	2685	Stool	2015-07-21	ESBL	blaCTXM15,CMY-2	VRES0988	>=64	Resistant	>=64	Resistant	<=2	Susceptible	>=32	Resistant	>=4	Resistant	<=1	Susceptible	<=0.25	Susceptible	>=128	Resistant
ERR1878261	443	D030	2685	Stool	2015-07-21	ESBL	blaCTXM15,CMY-2	VRES0989	8	Resistant	16	Resistant	<=2	Susceptible	>=32	Resistant	>=4	Resistant	<=1	Susceptible	<=0.25	Susceptible	8	Susceptible
ERR1878260	443	D030	2685	Stool	2015-07-21	ESBL	blaCTXM15,CMY-2	VRES0994	>=64	Resistant	>=64	Resistant	<=2	Susceptible	>=32	Resistant	>=4	Resistant	<=1	Susceptible	<=0.25	Susceptible	>=128	Resistant
ERR1878262	443	D030	2685	Stool	2015-07-21	ESBL	blaCTXM15,CMY-2	VRES0995	>=64	Resistant	>=64	Resistant	<=2	Susceptible	>=32	Resistant	>=4	Resistant	<=1	Susceptible	<=0.25	Susceptible	>=128	Resistant
ERR1878263	443	D030	2685	Stool	2015-07-21	ESBL	blaCTXM15,CMY-2	VRES0997	>=64	Resistant	>=64	Resistant	<=2	Susceptible	>=32	Resistant	>=4	Resistant	<=1	Susceptible	<=0.25	Susceptible	>=128	Resistant
ERR1878264	443	D030	2685	Stool	2015-07-21	ESBL	blaCTXM15,CMY-2	VRES0998	32	Resistant	>=64	Resistant	<=2	Susceptible	>=32	Resistant	>=4	Resistant	<=1	Susceptible	<=0.25	Susceptible	>=128	Resistant
ERR2138080	131	D021	2692	Stool	2015-07-22	Non-ESBL	NonESBL	VREC0928	<=1	Susceptible	<=1	Susceptible	<=2	Susceptible	4	Susceptible	<=0.25	Susceptible	<=1	Susceptible	<=0.25	Susceptible	<=4	Susceptible
ERR2138081	131	D021	2692	Stool	2015-07-22	Non-ESBL	NonESBL	VREC0929	<=1	Susceptible	<=1	Susceptible	<=2	Susceptible	8	Susceptible	<=0.25	Susceptible	<=1	Susceptible	<=0.25	Susceptible	<=4	Susceptible
ERR2138082	131	D021	2692	Stool	2015-07-22	Non-ESBL	NonESBL	VREC0930	<=1	Susceptible	<=1	Susceptible	<=2	Susceptible	8	Susceptible	<=0.25	Susceptible	<=1	Susceptible	<=0.25	Susceptible	<=4	Susceptible
ERR2146817	131	D021	2692	Stool	2015-07-22	Non-ESBL	NonESBL	VREC0931	<=1	Susceptible	<=1	Susceptible	<=2	Susceptible	8	Susceptible	<=0.25	Susceptible	<=1	Susceptible	<=0.25	Susceptible	<=4	Susceptible
ERR2138083	540	D021	2692	Stool	2015-07-22	Non-ESBL	NonESBL	VREC0932	<=1	Susceptible	<=1	Susceptible	<=2	Susceptible	<=2	Susceptible	<=0.25	Susceptible	<=1	Susceptible	<=0.25	Susceptible	<=4	Susceptible
ERR2138085	73	D032	2707	Blood	2015-07-23	Non-ESBL	NonESBL	VREC0938	<=1	Susceptible	<=1	Susceptible	<=2	Susceptible	>=32	Resistant	<=0.25	Susceptible	<=1	Susceptible	<=0.25	Susceptible	64	Resistant
ERR2138086	73	D032	2707	Blood	2015-07-23	Non-ESBL	NonESBL	VREC0939	<=1	Susceptible	<=1	Susceptible	<=2	Susceptible	>=32	Resistant	<=0.25	Susceptible	<=1	Susceptible	<=0.25	Susceptible	64	Resistant
ERR2138087	73	D032	2707	Blood	2015-07-23	Non-ESBL	NonESBL	VREC0940	<=1	Susceptible	<=1	Susceptible	<=2	Susceptible	>=32	Resistant	<=0.25	Susceptible	<=1	Susceptible	<=0.25	Susceptible	64	Resistant
ERR2138088	73	D032	2707	Blood	2015-07-23	Non-ESBL	NonESBL	VREC0941	<=1	Susceptible	<=1	Susceptible	<=2	Susceptible	>=32	Resistant	<=0.25	Susceptible	<=1	Susceptible	<=0.25	Susceptible	64	Resistant
ERR2138089	73	D032	2707	Blood	2015-07-23	Non-ESBL	NonESBL	VREC0943	<=1	Susceptible	<=1	Susceptible	<=2	Susceptible	>=32	Resistant	<=0.25	Susceptible	<=1	Susceptible	<=0.25	Susceptible	64	Resistant
ERR2138090	73	D032	2707	Blood	2015-07-23	Non-ESBL	NonESBL	VREC0944	<=1	Susceptible	<=1	Susceptible	<=2	Susceptible	>=32	Resistant	<=0.25	Susceptible	<=1	Susceptible	<=0.25	Susceptible	64	Resistant
ERR2138091	73	D032	2707	Blood	2015-07-23	Non-ESBL	NonESBL	VREC0945	<=1	Susceptible	<=1	Susceptible	<=2	Susceptible	>=32	Resistant	<=0.25	Susceptible	<=1	Susceptible	<=0.25	Susceptible	64	Resistant
ERR2138092	73	D032	2707	Blood	2015-07-23	Non-ESBL	NonESBL	VREC0947	<=1	Susceptible	<=1	Susceptible	<=2	Susceptible	>=32	Resistant	<=0.25	Susceptible	<=1	Susceptible	<=0.25	Susceptible	64	Resistant
ERR2138581	73	D032	2707	Blood	2015-07-23	Non-ESBL	NonESBL	VREC0942	<=1	Susceptible	<=1	Susceptible	<=2	Susceptible	>=32	Resistant	<=0.25	Susceptible	<=1	Susceptible	<=0.25	Susceptible	64	Resistant
ERR2138582	73	D032	2707	Blood	2015-07-23	Non-ESBL	NonESBL	VREC0946	<=1	Susceptible	<=1	Susceptible	<=2	Susceptible	>=32	Resistant	<=0.25	Susceptible	<=1	Susceptible	<=0.25	Susceptible	64	Resistant
ERR2138093	141	D031	2708	Stool	2015-07-24	Non-ESBL	NonESBL	VREC0948	<=1	Susceptible	<=1	Susceptible	<=2	Susceptible	4	Susceptible	<=0.25	Susceptible	<=1	Susceptible	<=0.25	Susceptible	<=4	Susceptible
ERR2138094	141	D031	2708	Stool	2015-07-24	Non-ESBL	NonESBL	VREC0949	<=1	Susceptible	<=1	Susceptible	<=2	Susceptible	8	Susceptible	<=0.25	Susceptible	<=1	Susceptible	<=0.25	Susceptible	<=4	Susceptible
ERR2138095	141	D031	2708	Stool	2015-07-24	Non-ESBL	NonESBL	VREC0950	<=1	Susceptible	<=1	Susceptible	<=2	Susceptible	8	Susceptible	<=0.25	Susceptible	<=1	Susceptible	<=0.25	Susceptible	<=4	Susceptible
ERR2138096	141	D031	2708	Stool	2015-07-24	Non-ESBL	NonESBL	VREC0951	<=1	Susceptible	<=1	Susceptible	<=2	Susceptible	8	Susceptible	<=0.25	Susceptible	<=1	Susceptible	<=0.25	Susceptible	<=4	Susceptible
ERR2138097	7093	D031	2708	Stool	2015-07-24	Non-ESBL	NonESBL	VREC0952	<=1	Susceptible	<=1	Susceptible	<=2	Susceptible	<=2	Susceptible	<=0.25	Susceptible	<=1	Susceptible	<=0.25	Susceptible	<=4	Susceptible
ERR2138107	1079	C025	2714	Stool	2015-07-27	Non-ESBL	NonESBL	VREC0963	<=1	Susceptible	<=1	Susceptible	<=2	Susceptible	<=2	Susceptible	<=0.25	Susceptible	<=1	Susceptible	<=0.25	Susceptible	<=4	Susceptible
ERR2138108	38	C025	2714	Stool	2015-07-27	Non-ESBL	NonESBL	VREC0964	<=1	Susceptible	<=1	Susceptible	<=2	Susceptible	<=2	Susceptible	<=0.25	Susceptible	<=1	Susceptible	<=0.25	Susceptible	<=4	Susceptible
ERR2138109	1079	C025	2714	Stool	2015-07-27	Non-ESBL	NonESBL	VREC0965	<=1	Susceptible	<=1	Susceptible	<=2	Susceptible	<=2	Susceptible	<=0.25	Susceptible	<=1	Susceptible	<=0.25	Susceptible	<=4	Susceptible
ERR2138110	1079	C025	2714	Stool	2015-07-27	Non-ESBL	NonESBL	VREC0966	<=1	Susceptible	<=1	Susceptible	<=2	Susceptible	<=2	Susceptible	<=0.25	Susceptible	<=1	Susceptible	<=0.25	Susceptible	<=4	Susceptible
ERR2138111	38	C025	2714	Stool	2015-07-27	Non-ESBL	NonESBL	VREC0967	<=1	Susceptible	<=1	Susceptible	<=2	Susceptible	4	Susceptible	1	Intermediate	<=1	Susceptible	<=0.25	Susceptible	<=4	Susceptible
ERR2138112	38	D034	2715	Stool	2015-07-27	Non-ESBL	NonESBL	VREC0968	<=1	Susceptible	<=1	Susceptible	<=2	Susceptible	>=32	Resistant	<=0.25	Susceptible	<=1	Susceptible	<=0.25	Susceptible	<=4	Susceptible
ERR2138253	398	D034	2715	Stool	2015-07-27	Non-ESBL	NonESBL	VREC0969	<=1	Susceptible	<=1	Susceptible	<=2	Susceptible	<=2	Susceptible	<=0.25	Susceptible	<=1	Susceptible	<=0.25	Susceptible	<=4	Susceptible
ERR2138113	398	D034	2715	Stool	2015-07-27	Non-ESBL	NonESBL	VREC0970	<=1	Susceptible	<=1	Susceptible	<=2	Susceptible	<=2	Susceptible	<=0.25	Susceptible	<=1	Susceptible	<=0.25	Susceptible	<=4	Susceptible
ERR2138114	398	D034	2715	Stool	2015-07-27	Non-ESBL	NonESBL	VREC0971	<=1	Susceptible	<=1	Susceptible	<=2	Susceptible	<=2	Susceptible	<=0.25	Susceptible	<=1	Susceptible	<=0.25	Susceptible	<=4	Susceptible
ERR2138115	398	D034	2715	Stool	2015-07-27	Non-ESBL	NonESBL	VREC0972	<=1	Susceptible	<=1	Susceptible	<=2	Susceptible	<=2	Susceptible	<=0.25	Susceptible	<=1	Susceptible	<=0.25	Susceptible	<=4	Susceptible
ERR2138098	1193	C056	2716	Stool	2015-07-27	Non-ESBL	NonESBL	VREC0953	<=1	Susceptible	<=1	Susceptible	<=2	Susceptible	16	Resistant	>=4	Resistant	<=1	Susceptible	<=0.25	Susceptible	<=4	Susceptible
ERR2138099	1193	C056	2716	Stool	2015-07-27	Non-ESBL	NonESBL	VREC0954	<=1	Susceptible	<=1	Susceptible	<=2	Susceptible	16	Resistant	>=4	Resistant	<=1	Susceptible	<=0.25	Susceptible	<=4	Susceptible
ERR2138583	1193	C056	2716	Stool	2015-07-27	Non-ESBL	NonESBL	VREC0955	<=1	Susceptible	<=1	Susceptible	<=2	Susceptible	16	Resistant	>=4	Resistant	<=1	Susceptible	<=0.25	Susceptible	<=4	Susceptible
ERR2138100	1193	C056	2716	Stool	2015-07-27	Non-ESBL	NonESBL	VREC0956	<=1	Susceptible	<=1	Susceptible	<=2	Susceptible	16	Resistant	>=4	Resistant	<=1	Susceptible	<=0.25	Susceptible	<=4	Susceptible
ERR2138673	1193	C056	2716	Stool	2015-07-27	Non-ESBL	NonESBL	VREC0957	<=1	Susceptible	<=1	Susceptible	<=2	Susceptible	16	Resistant	>=4	Resistant	<=1	Susceptible	<=0.25	Susceptible	<=4	Susceptible
ERR2138584	58	D033	2718	Stool	2015-07-27	Non-ESBL	NonESBL	VREC0958	<=1	Susceptible	<=1	Susceptible	<=2	Susceptible	<=2	Susceptible	<=0.25	Susceptible	<=1	Susceptible	<=0.25	Susceptible	<=4	Susceptible
ERR2138101	58	D033	2718	Stool	2015-07-27	Non-ESBL	NonESBL	VREC0959	<=1	Susceptible	<=1	Susceptible	<=2	Susceptible	<=2	Susceptible	<=0.25	Susceptible	<=1	Susceptible	<=0.25	Susceptible	<=4	Susceptible
ERR2138102	7102	D033	2718	Stool	2015-07-27	Non-ESBL	NonESBL	VREC0960	<=1	Susceptible	<=1	Susceptible	<=2	Susceptible	<=2	Susceptible	<=0.25	Susceptible	<=1	Susceptible	<=0.25	Susceptible	<=4	Susceptible
ERR2138587	58	D033	2718	Stool	2015-07-27	Non-ESBL	NonESBL	VREC0961	<=1	Susceptible	<=1	Susceptible	<=2	Susceptible	<=2	Susceptible	<=0.25	Susceptible	<=1	Susceptible	<=0.25	Susceptible	<=4	Susceptible
ERR2138106	7102	D033	2718	Stool	2015-07-27	Non-ESBL	NonESBL	VREC0962	<=1	Susceptible	<=1	Susceptible	<=2	Susceptible	<=2	Susceptible	<=0.25	Susceptible	<=1	Susceptible	<=0.25	Susceptible	<=4	Susceptible
ERR2138116	38	D034	2738	Stool	2015-07-29	Non-ESBL	NonESBL	VREC0973	<=1	Susceptible	<=1	Susceptible	<=2	Susceptible	>=32	Resistant	<=0.25	Susceptible	<=1	Susceptible	<=0.25	Susceptible	<=4	Susceptible
ERR2138117	38	D034	2738	Stool	2015-07-29	Non-ESBL	NonESBL	VREC0974	<=1	Susceptible	<=1	Susceptible	<=2	Susceptible	>=32	Resistant	<=0.25	Susceptible	<=1	Susceptible	<=0.25	Susceptible	<=4	Susceptible
ERR2138118	38	D034	2738	Stool	2015-07-29	Non-ESBL	NonESBL	VREC0975	<=1	Susceptible	<=1	Susceptible	<=2	Susceptible	16	Resistant	<=0.25	Susceptible	<=1	Susceptible	<=0.25	Susceptible	<=4	Susceptible
ERR2138119	38	D034	2738	Stool	2015-07-29	Non-ESBL	NonESBL	VREC0976	<=1	Susceptible	<=1	Susceptible	<=2	Susceptible	>=32	Resistant	<=0.25	Susceptible	<=1	Susceptible	<=0.25	Susceptible	<=4	Susceptible
ERR2138120	38	D034	2738	Stool	2015-07-29	Non-ESBL	NonESBL	VREC0977	<=1	Susceptible	<=1	Susceptible	<=2	Susceptible	16	Resistant	<=0.25	Susceptible	<=1	Susceptible	<=0.25	Susceptible	<=4	Susceptible
ERR2138254	7094	C059	2752	Stool	2015-08-03	Non-ESBL	NonESBL	VREC0978	<=1	Susceptible	<=1	Susceptible	<=2	Susceptible	4	Susceptible	<=0.25	Susceptible	<=1	Susceptible	<=0.25	Susceptible	<=4	Susceptible
ERR2138588	7094	C059	2752	Stool	2015-08-03	Non-ESBL	NonESBL	VREC0979	<=1	Susceptible	<=1	Susceptible	<=2	Susceptible	4	Susceptible	<=0.25	Susceptible	<=1	Susceptible	<=0.25	Susceptible	<=4	Susceptible
ERR2138121	7094	C059	2752	Stool	2015-08-03	Non-ESBL	NonESBL	VREC0980	<=1	Susceptible	<=1	Susceptible	<=2	Susceptible	4	Susceptible	<=0.25	Susceptible	<=1	Susceptible	<=0.25	Susceptible	<=4	Susceptible
ERR2138122	7094	C059	2752	Stool	2015-08-03	Non-ESBL	NonESBL	VREC0981	<=1	Susceptible	<=1	Susceptible	<=2	Susceptible	4	Susceptible	<=0.25	Susceptible	<=1	Susceptible	<=0.25	Susceptible	<=4	Susceptible
ERR2138589	136	C059	2752	Stool	2015-08-03	Non-ESBL	NonESBL	VREC0982	<=1	Susceptible	<=1	Susceptible	<=2	Susceptible	<=2	Susceptible	<=0.25	Susceptible	<=1	Susceptible	<=0.25	Susceptible	<=4	Susceptible
ERR2138590	635	D038	2766	Stool	2015-08-05	Non-ESBL	NonESBL	VREC0985	<=1	Susceptible	<=1	Susceptible	<=2	Susceptible	4	Susceptible	<=0.25	Susceptible	<=1	Susceptible	<=0.25	Susceptible	<=4	Susceptible
ERR1878274	1723	D038	2766	Stool	2015-08-05	ESBL	blaCTXM15	VRES1047	>=64	Resistant	16	Resistant	<=2	Susceptible	8	Susceptible	>=4	Resistant	<=1	Susceptible	<=0.25	Susceptible	<=4	Susceptible
ERR2138179	95	D038	2766	Stool	2015-08-05	Non-ESBL	NonESBL	VREC0983	<=1	Susceptible	<=1	Susceptible	<=2	Susceptible	>=32	Resistant	<=0.25	Susceptible	<=1	Susceptible	<=0.25	Susceptible	>=128	Resistant
ERR2138123	95	D038	2766	Stool	2015-08-05	Non-ESBL	NonESBL	VREC0984	<=1	Susceptible	<=1	Susceptible	<=2	Susceptible	>=32	Resistant	<=0.25	Susceptible	<=1	Susceptible	<=0.25	Susceptible	>=128	Resistant
ERR2138124	95	D038	2766	Stool	2015-08-05	Non-ESBL	NonESBL	VREC0986	<=1	Susceptible	<=1	Susceptible	<=2	Susceptible	>=32	Resistant	<=0.25	Susceptible	<=1	Susceptible	<=0.25	Susceptible	>=128	Resistant
ERR2138125	95	D038	2766	Stool	2015-08-05	Non-ESBL	NonESBL	VREC0987	<=1	Susceptible	<=1	Susceptible	<=2	Susceptible	>=32	Resistant	<=0.25	Susceptible	<=1	Susceptible	<=0.25	Susceptible	>=128	Resistant
ERR1878265	1723	D038	2766	Stool	2015-08-05	ESBL	blaCTXM15	VRES1035	>=64	Resistant	16	Resistant	<=2	Susceptible	4	Susceptible	>=4	Resistant	<=1	Susceptible	<=0.25	Susceptible	<=4	Susceptible
ERR1878266	1723	D038	2766	Stool	2015-08-05	ESBL	blaCTXM15	VRES1036	>=64	Resistant	8	Resistant	<=2	Susceptible	4	Susceptible	>=4	Resistant	<=1	Susceptible	<=0.25	Susceptible	<=4	Susceptible
ERR1878267	1723	D038	2766	Stool	2015-08-05	ESBL	blaCTXM15	VRES1038	>=64	Resistant	8	Resistant	<=2	Susceptible	4	Susceptible	>=4	Resistant	<=1	Susceptible	<=0.25	Susceptible	<=4	Susceptible
ERR1878268	1723	D038	2766	Stool	2015-08-05	ESBL	blaCTXM15	VRES1039	>=64	Resistant	4	Intermediate	<=2	Susceptible	4	Susceptible	>=4	Resistant	<=1	Susceptible	<=0.25	Susceptible	<=4	Susceptible
ERR1878269	1723	D038	2766	Stool	2015-08-05	ESBL	blaCTXM15	VRES1040	>=64	Resistant	16	Resistant	<=2	Susceptible	4	Susceptible	>=4	Resistant	<=1	Susceptible	<=0.25	Susceptible	<=4	Susceptible
ERR1878270	1723	D038	2766	Stool	2015-08-05	ESBL	blaCTXM15	VRES1041	>=64	Resistant	16	Resistant	<=2	Susceptible	4	Susceptible	>=4	Resistant	<=1	Susceptible	<=0.25	Susceptible	<=4	Susceptible
ERR1878271	1723	D038	2766	Stool	2015-08-05	ESBL	blaCTXM15	VRES1043	>=64	Resistant	8	Resistant	<=2	Susceptible	4	Susceptible	>=4	Resistant	<=1	Susceptible	<=0.25	Susceptible	<=4	Susceptible
ERR1878272	1723	D038	2766	Stool	2015-08-05	ESBL	blaCTXM15	VRES1044	>=64	Resistant	16	Resistant	<=2	Susceptible	4	Susceptible	>=4	Resistant	<=1	Susceptible	<=0.25	Susceptible	<=4	Susceptible
ERR1878273	1723	D038	2766	Stool	2015-08-05	ESBL	blaCTXM15	VRES1046	>=64	Resistant	16	Resistant	<=2	Susceptible	8	Susceptible	>=4	Resistant	<=1	Susceptible	<=0.25	Susceptible	<=4	Susceptible
ERR2138126	336	C026	2782	Stool	2015-08-10	Non-ESBL	NonESBL	VREC0988	<=1	Susceptible	<=1	Susceptible	<=2	Susceptible	<=2	Susceptible	<=0.25	Susceptible	<=1	Susceptible	<=0.25	Susceptible	<=4	Susceptible
ERR2138127	336	C026	2782	Stool	2015-08-10	Non-ESBL	NonESBL	VREC0989	<=1	Susceptible	<=1	Susceptible	<=2	Susceptible	<=2	Susceptible	<=0.25	Susceptible	<=1	Susceptible	<=0.25	Susceptible	<=4	Susceptible
ERR2138128	336	C026	2782	Stool	2015-08-10	Non-ESBL	NonESBL	VREC0990	<=1	Susceptible	<=1	Susceptible	<=2	Susceptible	<=2	Susceptible	<=0.25	Susceptible	<=1	Susceptible	<=0.25	Susceptible	<=4	Susceptible
ERR2138129	336	C026	2782	Stool	2015-08-10	Non-ESBL	NonESBL	VREC0991	<=1	Susceptible	<=1	Susceptible	<=2	Susceptible	<=2	Susceptible	<=0.25	Susceptible	<=1	Susceptible	<=0.25	Susceptible	<=4	Susceptible
ERR2138130	349	C026	2782	Stool	2015-08-10	Non-ESBL	NonESBL	VREC0992	<=1	Susceptible	<=1	Susceptible	<=2	Susceptible	4	Susceptible	<=0.25	Susceptible	<=1	Susceptible	<=0.25	Susceptible	<=4	Susceptible
ERR2146818	155	C061	2798	Stool	2015-08-13	Non-ESBL	NonESBL	VREC0993	<=1	Susceptible	<=1	Susceptible	<=2	Susceptible	8	Susceptible	<=0.25	Susceptible	<=1	Susceptible	<=0.25	Susceptible	<=4	Susceptible
ERR2138131	155	C061	2798	Stool	2015-08-13	Non-ESBL	NonESBL	VREC0994	<=1	Susceptible	<=1	Susceptible	<=2	Susceptible	8	Susceptible	<=0.25	Susceptible	<=1	Susceptible	<=0.25	Susceptible	<=4	Susceptible
ERR2138132	155	C061	2798	Stool	2015-08-13	Non-ESBL	NonESBL	VREC0995	<=1	Susceptible	<=1	Susceptible	<=2	Susceptible	8	Susceptible	<=0.25	Susceptible	<=1	Susceptible	<=0.25	Susceptible	<=4	Susceptible
ERR2138133	155	C061	2798	Stool	2015-08-13	Non-ESBL	NonESBL	VREC0996	<=1	Susceptible	<=1	Susceptible	<=2	Susceptible	8	Susceptible	<=0.25	Susceptible	<=1	Susceptible	<=0.25	Susceptible	<=4	Susceptible
ERR2138134	155	C061	2798	Stool	2015-08-13	Non-ESBL	NonESBL	VREC0997	<=1	Susceptible	<=1	Susceptible	<=2	Susceptible	8	Susceptible	<=0.25	Susceptible	<=1	Susceptible	<=0.25	Susceptible	<=4	Susceptible
ERR2138135	351	C062	2887	Stool	2015-08-17	Non-ESBL	NonESBL	VREC0998	<=1	Susceptible	<=1	Susceptible	<=2	Susceptible	<=2	Susceptible	<=0.25	Susceptible	<=1	Susceptible	<=0.25	Susceptible	<=4	Susceptible
ERR2138136	38	C062	2887	Stool	2015-08-17	Non-ESBL	NonESBL	VREC0999	<=1	Susceptible	<=1	Susceptible	<=2	Susceptible	4	Susceptible	<=0.25	Susceptible	<=1	Susceptible	<=0.25	Susceptible	<=4	Susceptible
ERR2138137	906	C062	2887	Stool	2015-08-17	Non-ESBL	NonESBL	VREC1000	<=1	Susceptible	<=1	Susceptible	<=2	Susceptible	<=2	Susceptible	<=0.25	Susceptible	<=1	Susceptible	<=0.25	Susceptible	<=4	Susceptible
ERR2138138	10	C062	2887	Stool	2015-08-17	Non-ESBL	NonESBL	VREC1001	<=1	Susceptible	<=1	Susceptible	<=2	Susceptible	<=2	Susceptible	<=0.25	Susceptible	<=1	Susceptible	<=0.25	Susceptible	<=4	Susceptible
ERR2138181	3877	C062	2887	Stool	2015-08-17	ESBL	blaCTXM14	VREC1002	4	Resistant	<=1	Susceptible	<=2	Susceptible	4	Susceptible	<=0.25	Susceptible	<=1	Susceptible	<=0.25	Susceptible	<=4	Susceptible
ERR1878357	3877	C062	2887	Stool	2015-08-17	ESBL	blaCTXM14	VRES1090	4	Resistant	<=1	Susceptible	<=2	Susceptible	4	Susceptible	<=0.25	Susceptible	<=1	Susceptible	<=0.25	Susceptible	<=4	Susceptible
ERR1878275	3877	C062	2887	Stool	2015-08-17	ESBL	blaCTXM14	VRES1091	4	Resistant	<=1	Susceptible	<=2	Susceptible	4	Susceptible	<=0.25	Susceptible	<=1	Susceptible	<=0.25	Susceptible	<=4	Susceptible
ERR1878276	3877	C062	2887	Stool	2015-08-17	ESBL	blaCTXM14	VRES1092	4	Resistant	<=1	Susceptible	<=2	Susceptible	8	Susceptible	<=0.25	Susceptible	<=1	Susceptible	<=0.25	Susceptible	<=4	Susceptible
ERR1878277	3877	C062	2887	Stool	2015-08-17	ESBL	blaCTXM14	VRES1093	4	Resistant	<=1	Susceptible	<=2	Susceptible	8	Susceptible	<=0.25	Susceptible	<=1	Susceptible	<=0.25	Susceptible	<=4	Susceptible
ERR1878278	3877	C062	2887	Stool	2015-08-17	ESBL	blaCTXM14	VRES1094	>=64	Resistant	<=1	Susceptible	<=2	Susceptible	8	Susceptible	<=0.25	Susceptible	<=1	Susceptible	<=0.25	Susceptible	<=4	Susceptible
ERR1878279	3877	C062	2887	Stool	2015-08-17	ESBL	blaCTXM14	VRES1095	4	Resistant	<=1	Susceptible	<=2	Susceptible	4	Susceptible	<=0.25	Susceptible	<=1	Susceptible	<=0.25	Susceptible	<=4	Susceptible
ERR1878280	3877	C062	2887	Stool	2015-08-17	ESBL	blaCTXM14	VRES1096	4	Resistant	<=1	Susceptible	<=2	Susceptible	4	Susceptible	<=0.25	Susceptible	<=1	Susceptible	<=0.25	Susceptible	<=4	Susceptible
ERR1878462	3877	C062	2887	Stool	2015-08-17	ESBL	blaCTXM14	VRES1097	>=64	Resistant	<=1	Susceptible	<=2	Susceptible	8	Susceptible	<=0.25	Susceptible	<=1	Susceptible	<=0.25	Susceptible	<=4	Susceptible
ERR1878281	3877	C062	2887	Stool	2015-08-17	ESBL	blaCTXM14	VRES1098	>=64	Resistant	<=1	Susceptible	<=2	Susceptible	8	Susceptible	<=0.25	Susceptible	<=1	Susceptible	<=0.25	Susceptible	<=4	Susceptible
ERR1878282	3877	C062	2887	Stool	2015-08-17	ESBL	blaCTXM14	VRES1099	4	Resistant	<=1	Susceptible	<=2	Susceptible	8	Susceptible	<=0.25	Susceptible	<=1	Susceptible	<=0.25	Susceptible	<=4	Susceptible
ERR2138139	58	D033	2892	Stool	2015-08-18	Non-ESBL	NonESBL	VREC1003	<=1	Susceptible	<=1	Susceptible	<=2	Susceptible	4	Susceptible	<=0.25	Susceptible	<=1	Susceptible	<=0.25	Susceptible	<=4	Susceptible
ERR2138140	7102	D033	2892	Stool	2015-08-18	Non-ESBL	NonESBL	VREC1004	<=1	Susceptible	<=1	Susceptible	<=2	Susceptible	4	Susceptible	<=0.25	Susceptible	<=1	Susceptible	<=0.25	Susceptible	<=4	Susceptible
ERR2138141	7102	D033	2892	Stool	2015-08-18	Non-ESBL	NonESBL	VREC1005	<=1	Susceptible	<=1	Susceptible	<=2	Susceptible	<=2	Susceptible	<=0.25	Susceptible	<=1	Susceptible	<=0.25	Susceptible	<=4	Susceptible
ERR2138142	7102	D033	2892	Stool	2015-08-18	Non-ESBL	NonESBL	VREC1006	<=1	Susceptible	<=1	Susceptible	<=2	Susceptible	<=2	Susceptible	<=0.25	Susceptible	<=1	Susceptible	<=0.25	Susceptible	<=4	Susceptible
ERR2138143	7102	D033	2892	Stool	2015-08-18	Non-ESBL	NonESBL	VREC1007	<=1	Susceptible	<=1	Susceptible	<=2	Susceptible	<=2	Susceptible	<=0.25	Susceptible	<=1	Susceptible	<=0.25	Susceptible	<=4	Susceptible
ERR2138150	88	D044	2897	Stool	2015-08-19	Non-ESBL	NonESBL	VREC1018	<=1	Susceptible	<=1	Susceptible	<=2	Susceptible	8	Susceptible	<=0.25	Susceptible	<=1	Susceptible	<=0.25	Susceptible	<=4	Susceptible
ERR2138151	88	D044	2897	Stool	2015-08-19	Non-ESBL	NonESBL	VREC1019	<=1	Susceptible	<=1	Susceptible	<=2	Susceptible	4	Susceptible	<=0.25	Susceptible	<=1	Susceptible	<=0.25	Susceptible	<=4	Susceptible
ERR2138152	88	D044	2897	Stool	2015-08-19	Non-ESBL	NonESBL	VREC1020	<=1	Susceptible	<=1	Susceptible	<=2	Susceptible	4	Susceptible	<=0.25	Susceptible	<=1	Susceptible	<=0.25	Susceptible	<=4	Susceptible
ERR2138153	88	D044	2897	Stool	2015-08-19	Non-ESBL	NonESBL	VREC1021	<=1	Susceptible	<=1	Susceptible	<=2	Susceptible	8	Susceptible	<=0.25	Susceptible	<=1	Susceptible	<=0.25	Susceptible	<=4	Susceptible
ERR2138154	88	D044	2897	Stool	2015-08-19	Non-ESBL	NonESBL	VREC1022	<=1	Susceptible	<=1	Susceptible	<=2	Susceptible	4	Susceptible	<=0.25	Susceptible	<=1	Susceptible	<=0.25	Susceptible	<=4	Susceptible
ERR2138591	131	C065	2898	Stool	2015-08-19	ESBL	blaCTXM15	VREC1013	>=64	Resistant	4	Intermediate	<=2	Susceptible	4	Susceptible	>=4	Resistant	<=1	Susceptible	<=0.25	Susceptible	<=4	Susceptible
ERR2138148	131	C065	2898	Stool	2015-08-19	ESBL	blaCTXM15	VREC1014	4	Resistant	<=1	Susceptible	<=2	Susceptible	4	Susceptible	>=4	Resistant	<=1	Susceptible	<=0.25	Susceptible	<=4	Susceptible
ERR2138149	131	C065	2898	Stool	2015-08-19	ESBL	blaCTXM15	VREC1015	4	Resistant	<=1	Susceptible	<=2	Susceptible	4	Susceptible	>=4	Resistant	<=1	Susceptible	<=0.25	Susceptible	<=4	Susceptible
ERR2138679	131	C065	2898	Stool	2015-08-19	ESBL	blaCTXM15	VREC1016	4	Resistant	2	Intermediate	<=2	Susceptible	4	Susceptible	>=4	Resistant	<=1	Susceptible	<=0.25	Susceptible	<=4	Susceptible
ERR2138592	131	C065	2898	Stool	2015-08-19	ESBL	blaCTXM15	VREC1017	>=64	Resistant	<=1	Susceptible	<=2	Susceptible	4	Susceptible	>=4	Resistant	<=1	Susceptible	<=0.25	Susceptible	<=4	Susceptible
ERR1878283	131	C065	2898	Stool	2015-08-19	ESBL	blaCTXM15	VRES1100	>=64	Resistant	<=1	Susceptible	<=2	Susceptible	4	Susceptible	>=4	Resistant	<=1	Susceptible	<=0.25	Susceptible	<=4	Susceptible
ERR1878284	131	C065	2898	Stool	2015-08-19	ESBL	blaCTXM15	VRES1101	4	Resistant	<=1	Susceptible	<=2	Susceptible	4	Susceptible	>=4	Resistant	<=1	Susceptible	<=0.25	Susceptible	<=4	Susceptible
ERR1878285	131	C065	2898	Stool	2015-08-19	ESBL	blaCTXM15	VRES1102	>=64	Resistant	4	Intermediate	<=2	Susceptible	4	Susceptible	>=4	Resistant	<=1	Susceptible	<=0.25	Susceptible	<=4	Susceptible
ERR1878463	131	C065	2898	Stool	2015-08-19	ESBL	blaCTXM15	VRES1103	>=64	Resistant	<=1	Susceptible	<=2	Susceptible	4	Susceptible	>=4	Resistant	<=1	Susceptible	<=0.25	Susceptible	<=4	Susceptible
ERR1878286	131	C065	2898	Stool	2015-08-19	ESBL	blaCTXM15	VRES1104	4	Resistant	<=1	Susceptible	<=2	Susceptible	4	Susceptible	>=4	Resistant	<=1	Susceptible	<=0.25	Susceptible	<=4	Susceptible
ERR1878287	131	C065	2898	Stool	2015-08-19	ESBL	blaCTXM15	VRES1105	4	Resistant	<=1	Susceptible	<=2	Susceptible	4	Susceptible	>=4	Resistant	<=1	Susceptible	<=0.25	Susceptible	<=4	Susceptible
ERR1878288	131	C065	2898	Stool	2015-08-19	ESBL	blaCTXM15	VRES1106	>=64	Resistant	16	Resistant	4	Susceptible	4	Susceptible	>=4	Resistant	<=1	Susceptible	<=0.25	Susceptible	<=4	Susceptible
ERR1878289	131	C065	2898	Stool	2015-08-19	ESBL	blaCTXM15	VRES1107	4	Resistant	<=1	Susceptible	<=2	Susceptible	4	Susceptible	>=4	Resistant	<=1	Susceptible	<=0.25	Susceptible	<=4	Susceptible
ERR1878290	131	C065	2898	Stool	2015-08-19	ESBL	blaCTXM15	VRES1108	4	Resistant	<=1	Susceptible	<=2	Susceptible	4	Susceptible	>=4	Resistant	<=1	Susceptible	<=0.25	Susceptible	<=4	Susceptible
ERR1878291	131	C065	2898	Stool	2015-08-19	ESBL	blaCTXM15	VRES1109	>=64	Resistant	2	Intermediate	<=2	Susceptible	8	Susceptible	>=4	Resistant	<=1	Susceptible	<=0.25	Susceptible	<=4	Susceptible
ERR2138144	155	C061	2899	Stool	2015-08-19	Non-ESBL	NonESBL	VREC1008	<=1	Susceptible	<=1	Susceptible	<=2	Susceptible	8	Susceptible	<=0.25	Susceptible	<=1	Susceptible	<=0.25	Susceptible	<=4	Susceptible
ERR2138145	155	C061	2899	Stool	2015-08-19	Non-ESBL	NonESBL	VREC1009	<=1	Susceptible	<=1	Susceptible	<=2	Susceptible	8	Susceptible	<=0.25	Susceptible	<=1	Susceptible	<=0.25	Susceptible	<=4	Susceptible
ERR2138146	155	C061	2899	Stool	2015-08-19	Non-ESBL	NonESBL	VREC1010	<=1	Susceptible	<=1	Susceptible	<=2	Susceptible	4	Susceptible	<=0.25	Susceptible	<=1	Susceptible	<=0.25	Susceptible	<=4	Susceptible
ERR2138147	155	C061	2899	Stool	2015-08-19	Non-ESBL	NonESBL	VREC1011	<=1	Susceptible	<=1	Susceptible	<=2	Susceptible	4	Susceptible	<=0.25	Susceptible	<=1	Susceptible	<=0.25	Susceptible	<=4	Susceptible
ERR2138180	155	C061	2899	Stool	2015-08-19	Non-ESBL	NonESBL	VREC1012	<=1	Susceptible	<=1	Susceptible	<=2	Susceptible	8	Susceptible	<=0.25	Susceptible	<=1	Susceptible	<=0.25	Susceptible	<=4	Susceptible
ERR2138155	162	C068	2969	Stool	2015-08-24	Non-ESBL	NonESBL	VREC1023	<=1	Susceptible	<=1	Susceptible	<=2	Susceptible	4	Susceptible	<=0.25	Susceptible	<=1	Susceptible	<=0.25	Susceptible	<=4	Susceptible
ERR2138156	162	C068	2969	Stool	2015-08-24	Non-ESBL	NonESBL	VREC1024	<=1	Susceptible	<=1	Susceptible	<=2	Susceptible	8	Susceptible	<=0.25	Susceptible	<=1	Susceptible	<=0.25	Susceptible	<=4	Susceptible
ERR2138157	162	C068	2969	Stool	2015-08-24	Non-ESBL	NonESBL	VREC1025	<=1	Susceptible	<=1	Susceptible	<=2	Susceptible	8	Susceptible	<=0.25	Susceptible	<=1	Susceptible	<=0.25	Susceptible	<=4	Susceptible
ERR2138158	162	C068	2969	Stool	2015-08-24	Non-ESBL	NonESBL	VREC1026	<=1	Susceptible	<=1	Susceptible	<=2	Susceptible	8	Susceptible	<=0.25	Susceptible	<=1	Susceptible	<=0.25	Susceptible	<=4	Susceptible
ERR2138159	162	C068	2969	Stool	2015-08-24	Non-ESBL	NonESBL	VREC1027	<=1	Susceptible	<=1	Susceptible	<=2	Susceptible	4	Susceptible	<=0.25	Susceptible	<=1	Susceptible	<=0.25	Susceptible	<=4	Susceptible
ERR2138160	7092	C066	2970	Stool	2015-08-24	Non-ESBL	NonESBL	VREC1028	<=1	Susceptible	<=1	Susceptible	<=2	Susceptible	<=2	Susceptible	<=0.25	Susceptible	<=1	Susceptible	<=0.25	Susceptible	<=4	Susceptible
ERR2138161	7092	C066	2970	Stool	2015-08-24	Non-ESBL	NonESBL	VREC1029	<=1	Susceptible	<=1	Susceptible	<=2	Susceptible	<=2	Susceptible	<=0.25	Susceptible	<=1	Susceptible	<=0.25	Susceptible	<=4	Susceptible
ERR2138162	7092	C066	2970	Stool	2015-08-24	Non-ESBL	NonESBL	VREC1030	<=1	Susceptible	<=1	Susceptible	<=2	Susceptible	<=2	Susceptible	<=0.25	Susceptible	<=1	Susceptible	<=0.25	Susceptible	<=4	Susceptible
ERR2138163	7092	C066	2970	Stool	2015-08-24	Non-ESBL	NonESBL	VREC1031	<=1	Susceptible	<=1	Susceptible	<=2	Susceptible	<=2	Susceptible	<=0.25	Susceptible	<=1	Susceptible	<=0.25	Susceptible	<=4	Susceptible
ERR2138164	216	C066	2970	Stool	2015-08-24	Non-ESBL	NonESBL	VREC1032	<=1	Susceptible	<=1	Susceptible	<=2	Susceptible	<=2	Susceptible	<=0.25	Susceptible	<=1	Susceptible	<=0.25	Susceptible	<=4	Susceptible
ERR2138671	141	C069	2975	Stool	2015-08-25	Non-ESBL	NonESBL	VREC1043	<=1	Susceptible	<=1	Susceptible	<=2	Susceptible	<=2	Susceptible	<=0.25	Susceptible	<=1	Susceptible	<=0.25	Susceptible	<=4	Susceptible
ERR2138593	141	C069	2975	Stool	2015-08-25	Non-ESBL	NonESBL	VREC1044	<=1	Susceptible	<=1	Susceptible	<=2	Susceptible	<=2	Susceptible	<=0.25	Susceptible	<=1	Susceptible	<=0.25	Susceptible	<=4	Susceptible
ERR2138260	1434	C069	2975	Stool	2015-08-25	Non-ESBL	NonESBL	VREC1045	<=1	Susceptible	<=1	Susceptible	<=2	Susceptible	<=2	Susceptible	<=0.25	Susceptible	<=1	Susceptible	<=0.25	Susceptible	<=4	Susceptible
ERR2138261	1434	C069	2975	Stool	2015-08-25	Non-ESBL	NonESBL	VREC1046	<=1	Susceptible	<=1	Susceptible	<=2	Susceptible	<=2	Susceptible	<=0.25	Susceptible	<=1	Susceptible	<=0.25	Susceptible	<=4	Susceptible
ERR2138262	1434	C069	2975	Stool	2015-08-25	Non-ESBL	NonESBL	VREC1047	<=1	Susceptible	<=1	Susceptible	<=2	Susceptible	<=2	Susceptible	<=0.25	Susceptible	<=1	Susceptible	<=0.25	Susceptible	<=4	Susceptible
ERR1878426	131	B003	3513	Blood	2014-05-15	ESBL	blaCTXM27	VRES1608	16	Resistant	4	Intermediate	<=2	Susceptible	4	Susceptible	>=4	Resistant	<=1	Susceptible	<=0.25	Susceptible	<=4	Susceptible
ERR2138621	131	B003	3515	Blood	2014-05-15	ESBL	blaCTXM27	VREC1592	32	Resistant	4	Intermediate	<=2	Susceptible	4	Susceptible	>=4	Resistant	<=1	Susceptible	<=0.25	Susceptible	<=4	Susceptible
ERR1878427	131	B003	3516	Blood	2014-05-15	ESBL	blaCTXM27	VRES1609	32	Resistant	4	Intermediate	<=2	Susceptible	4	Susceptible	>=4	Resistant	<=1	Susceptible	<=0.25	Susceptible	<=4	Susceptible
ERR1878428	131	B004	3528	Blood	2014-07-12	ESBL	blaCTXM15	VRES1610	>=64	Resistant	4	Intermediate	4	Susceptible	16	Resistant	>=4	Resistant	>=16	Resistant	<=0.25	Susceptible	8	Susceptible
ERR1878429	648	B005	3546	Blood	2014-11-21	ESBL	blaCTXM15	VRES1613	>=64	Resistant	16	Resistant	<=2	Susceptible	16	Resistant	>=4	Resistant	>=16	Resistant	<=0.25	Susceptible	64	Resistant
ERR1878430	648	B005	3547	Blood	2014-11-21	ESBL	blaCTXM15	VRES1614	>=64	Resistant	16	Resistant	<=2	Susceptible	>=32	Resistant	>=4	Resistant	>=16	Resistant	<=0.25	Susceptible	64	Resistant
ERR1878431	2006	C042	3550	Blood	2015-01-10	ESBL	blaCTXM15	VRES1616	>=64	Resistant	16	Resistant	<=2	Susceptible	16	Resistant	>=4	Resistant	>=16	Resistant	<=0.25	Susceptible	8	Susceptible
ERR1878432	2006	C042	3551	Blood	2015-01-10	ESBL	blaCTXM15	VRES1617	>=64	Resistant	16	Resistant	4	Susceptible	16	Resistant	>=4	Resistant	>=16	Resistant	<=0.25	Susceptible	8	Susceptible
ERR1878433	131	C017	3560	Blood	2015-03-19	ESBL	blaCTXM15	VRES1619	>=64	Resistant	4	Intermediate	4	Susceptible	16	Resistant	>=4	Resistant	>=16	Resistant	<=0.25	Susceptible	8	Susceptible
ERR1878434	131	C022	3561	Blood	2015-03-30	ESBL	blaCTXM15	VRES1620	>=64	Resistant	16	Resistant	<=2	Susceptible	4	Susceptible	>=4	Resistant	<=1	Susceptible	<=0.25	Susceptible	<=4	Susceptible
ERR1878435	131	C017	3562	Blood	2015-04-05	ESBL	blaCTXM15	VRES1621	>=64	Resistant	4	Intermediate	4	Susceptible	16	Resistant	>=4	Resistant	>=16	Resistant	<=0.25	Susceptible	8	Susceptible
ERR2138200	131	C062	2978	Blood	2015-08-24	ESBL	blaCTXM14	VREC1073	>=64	Resistant	<=1	Susceptible	4	Susceptible	16	Resistant	>=4	Resistant	>=16	Resistant	<=0.25	Susceptible	<=4	Susceptible
ERR2138201	131	C062	2978	Blood	2015-08-24	ESBL	blaCTXM14	VREC1074	>=64	Resistant	<=1	Susceptible	4	Susceptible	16	Resistant	>=4	Resistant	>=16	Resistant	<=0.25	Susceptible	8	Susceptible
ERR2138196	3877	C062	3003	Stool	2015-08-26	ESBL	blaCTXM14	VREC1068	32	Resistant	<=1	Susceptible	<=2	Susceptible	8	Susceptible	<=0.25	Susceptible	<=1	Susceptible	<=0.25	Susceptible	<=4	Susceptible
ERR2138198	3877	C062	3003	Stool	2015-08-26	ESBL	blaCTXM14	VREC1070	>=64	Resistant	<=1	Susceptible	<=2	Susceptible	8	Susceptible	<=0.25	Susceptible	<=1	Susceptible	<=0.25	Susceptible	<=4	Susceptible
ERR2138199	3877	C062	3003	Stool	2015-08-26	ESBL	blaCTXM14	VREC1072	32	Resistant	<=1	Susceptible	<=2	Susceptible	8	Susceptible	<=0.25	Susceptible	<=1	Susceptible	<=0.25	Susceptible	<=4	Susceptible
ERR1878361	3877	C062	3003	Stool	2015-08-26	ESBL	blaCTXM14	VRES1184	4	Resistant	<=1	Susceptible	<=2	Susceptible	8	Susceptible	<=0.25	Susceptible	<=1	Susceptible	<=0.25	Susceptible	<=4	Susceptible
ERR1878362	3877	C062	3003	Stool	2015-08-26	ESBL	blaCTXM14	VRES1185	>=64	Resistant	<=1	Susceptible	<=2	Susceptible	8	Susceptible	<=0.25	Susceptible	<=1	Susceptible	<=0.25	Susceptible	<=4	Susceptible
ERR1878364	3877	C062	3003	Stool	2015-08-26	ESBL	blaCTXM14	VRES1186	>=64	Resistant	<=1	Susceptible	<=2	Susceptible	8	Susceptible	<=0.25	Susceptible	<=1	Susceptible	<=0.25	Susceptible	<=4	Susceptible
ERR1878309	3877	C062	3003	Stool	2015-08-26	ESBL	blaCTXM14	VRES1187	32	Resistant	<=1	Susceptible	<=2	Susceptible	16	Resistant	<=0.25	Susceptible	<=1	Susceptible	<=0.25	Susceptible	<=4	Susceptible
ERR1878310	3877	C062	3003	Stool	2015-08-26	ESBL	blaCTXM14	VRES1188	>=64	Resistant	<=1	Susceptible	<=2	Susceptible	8	Susceptible	<=0.25	Susceptible	<=1	Susceptible	<=0.25	Susceptible	<=4	Susceptible
ERR1878311	3877	C062	3003	Stool	2015-08-26	ESBL	blaCTXM14	VRES1189	32	Resistant	<=1	Susceptible	<=2	Susceptible	8	Susceptible	<=0.25	Susceptible	<=1	Susceptible	<=0.25	Susceptible	<=4	Susceptible
ERR1878312	3877	C062	3003	Stool	2015-08-26	ESBL	blaCTXM14	VRES1190	>=64	Resistant	<=1	Susceptible	<=2	Susceptible	8	Susceptible	<=0.25	Susceptible	<=1	Susceptible	<=0.25	Susceptible	<=4	Susceptible
ERR1878313	3877	C062	3003	Stool	2015-08-26	ESBL	blaCTXM14	VRES1191	4	Resistant	<=1	Susceptible	<=2	Susceptible	8	Susceptible	<=0.25	Susceptible	<=1	Susceptible	<=0.25	Susceptible	<=4	Susceptible
ERR1878365	3877	C062	3003	Stool	2015-08-26	ESBL	blaCTXM14	VRES1192	4	Resistant	<=1	Susceptible	<=2	Susceptible	8	Susceptible	<=0.25	Susceptible	<=1	Susceptible	<=0.25	Susceptible	<=4	Susceptible
ERR1878314	3877	C062	3003	Stool	2015-08-26	ESBL	blaCTXM14	VRES1193	>=64	Resistant	<=1	Susceptible	<=2	Susceptible	8	Susceptible	<=0.25	Susceptible	<=1	Susceptible	<=0.25	Susceptible	<=4	Susceptible
ERR1878359	131	C071	2981	Stool	2015-08-26	ESBL	blaCTXM15	VRES1160	>=64	Resistant	16	Resistant	16	Intermediate	>=32	Resistant	>=4	Resistant	>=16	Resistant	<=0.25	Susceptible	8	Susceptible
ERR1878301	131	C071	2981	Stool	2015-08-26	ESBL	blaCTXM15	VRES1161	>=64	Resistant	16	Resistant	8	Susceptible	16	Resistant	>=4	Resistant	>=16	Resistant	<=0.25	Susceptible	8	Susceptible
ERR1878302	131	C071	2981	Stool	2015-08-26	ESBL	blaCTXM15	VRES1162	>=64	Resistant	16	Resistant	4	Susceptible	>=32	Resistant	>=4	Resistant	>=16	Resistant	<=0.25	Susceptible	8	Susceptible
ERR2138219	131	C071	2981	Stool	2015-08-26	Non-ESBL	NonESBL	VREC1101	<=1	Susceptible	<=1	Susceptible	<=2	Susceptible	4	Susceptible	>=4	Resistant	<=1	Susceptible	<=0.25	Susceptible	<=4	Susceptible
ERR2138220	131	C071	2981	Stool	2015-08-26	Non-ESBL	NonESBL	VREC1102	<=1	Susceptible	<=1	Susceptible	<=2	Susceptible	4	Susceptible	>=4	Resistant	<=1	Susceptible	<=0.25	Susceptible	<=4	Susceptible
ERR2138221	131	C071	2981	Stool	2015-08-26	Non-ESBL	NonESBL	VREC1103	<=1	Susceptible	<=1	Susceptible	<=2	Susceptible	4	Susceptible	>=4	Resistant	<=1	Susceptible	<=0.25	Susceptible	<=4	Susceptible
ERR2138222	131	C071	2981	Stool	2015-08-26	Non-ESBL	NonESBL	VREC1104	<=1	Susceptible	<=1	Susceptible	<=2	Susceptible	4	Susceptible	>=4	Resistant	<=1	Susceptible	<=0.25	Susceptible	<=4	Susceptible
ERR2138223	131	C071	2981	Stool	2015-08-26	Non-ESBL	NonESBL	VREC1105	<=1	Susceptible	<=1	Susceptible	<=2	Susceptible	4	Susceptible	>=4	Resistant	<=1	Susceptible	<=0.25	Susceptible	<=4	Susceptible
ERR1878303	131	C071	2981	Stool	2015-08-26	ESBL	blaCTXM15	VRES1163	>=64	Resistant	16	Resistant	8	Susceptible	>=32	Resistant	>=4	Resistant	>=16	Resistant	<=0.25	Susceptible	8	Susceptible
ERR1878360	131	C071	2981	Stool	2015-08-26	ESBL	blaCTXM15	VRES1164	>=64	Resistant	16	Resistant	16	Intermediate	>=32	Resistant	>=4	Resistant	>=16	Resistant	<=0.25	Susceptible	8	Susceptible
ERR1878304	131	C071	2981	Stool	2015-08-26	ESBL	blaCTXM15	VRES1165	>=64	Resistant	16	Resistant	8	Susceptible	>=32	Resistant	>=4	Resistant	>=16	Resistant	<=0.25	Susceptible	8	Susceptible
ERR1878305	131	C071	2981	Stool	2015-08-26	ESBL	blaCTXM15	VRES1166	>=64	Resistant	16	Resistant	8	Susceptible	>=32	Resistant	>=4	Resistant	>=16	Resistant	<=0.25	Susceptible	8	Susceptible
ERR1878306	131	C071	2981	Stool	2015-08-26	ESBL	blaCTXM15	VRES1167	>=64	Resistant	16	Resistant	16	Intermediate	>=32	Resistant	>=4	Resistant	>=16	Resistant	<=0.25	Susceptible	8	Susceptible
ERR1878307	131	C071	2981	Stool	2015-08-26	ESBL	blaCTXM15	VRES1168	>=64	Resistant	16	Resistant	16	Intermediate	>=32	Resistant	>=4	Resistant	>=16	Resistant	<=0.25	Susceptible	8	Susceptible
ERR1878308	131	C071	2981	Stool	2015-08-26	ESBL	blaCTXM15	VRES1169	>=64	Resistant	16	Resistant	16	Intermediate	>=32	Resistant	>=4	Resistant	>=16	Resistant	<=0.25	Susceptible	8	Susceptible
ERR2138191	648	D036	2980	Stool	2015-08-26	ESBL	blaCTXM15	VREC1063	>=64	Resistant	8	Resistant	16	Intermediate	>=32	Resistant	>=4	Resistant	>=16	Resistant	<=0.25	Susceptible	8	Susceptible
ERR2138192	648	D036	2980	Stool	2015-08-26	ESBL	blaCTXM15	VREC1064	>=64	Resistant	16	Resistant	16	Intermediate	16	Resistant	>=4	Resistant	>=16	Resistant	<=0.25	Susceptible	8	Susceptible
ERR2138187	10	C068	2983	Stool	2015-08-26	Non-ESBL	NonESBL	VREC1058	<=1	Susceptible	<=1	Susceptible	<=2	Susceptible	8	Susceptible	<=0.25	Susceptible	<=1	Susceptible	<=0.25	Susceptible	<=4	Susceptible
ERR2138188	162	C068	2983	Stool	2015-08-26	Non-ESBL	NonESBL	VREC1059	<=1	Susceptible	<=1	Susceptible	<=2	Susceptible	4	Susceptible	<=0.25	Susceptible	<=1	Susceptible	<=0.25	Susceptible	<=4	Susceptible
ERR2138256	10	C068	2983	Stool	2015-08-26	Non-ESBL	NonESBL	VREC1060	<=1	Susceptible	<=1	Susceptible	<=2	Susceptible	8	Susceptible	<=0.25	Susceptible	<=1	Susceptible	<=0.25	Susceptible	<=4	Susceptible
ERR2138189	10	C068	2983	Stool	2015-08-26	Non-ESBL	NonESBL	VREC1061	<=1	Susceptible	<=1	Susceptible	<=2	Susceptible	8	Susceptible	<=0.25	Susceptible	<=1	Susceptible	<=0.25	Susceptible	<=4	Susceptible
ERR2138190	10	C068	2983	Stool	2015-08-26	Non-ESBL	NonESBL	VREC1062	<=1	Susceptible	<=1	Susceptible	<=2	Susceptible	8	Susceptible	<=0.25	Susceptible	<=1	Susceptible	<=0.25	Susceptible	<=4	Susceptible
ERR2138184	409	C070	2984	Stool	2015-08-26	Non-ESBL	NonESBL	VREC1053	<=1	Susceptible	<=1	Susceptible	<=2	Susceptible	<=2	Susceptible	<=0.25	Susceptible	<=1	Susceptible	<=0.25	Susceptible	<=4	Susceptible
ERR2138255	409	C070	2984	Stool	2015-08-26	Non-ESBL	NonESBL	VREC1054	<=1	Susceptible	<=1	Susceptible	<=2	Susceptible	<=2	Susceptible	<=0.25	Susceptible	<=1	Susceptible	<=0.25	Susceptible	<=4	Susceptible
ERR2138185	409	C070	2984	Stool	2015-08-26	Non-ESBL	NonESBL	VREC1055	<=1	Susceptible	<=1	Susceptible	<=2	Susceptible	<=2	Susceptible	<=0.25	Susceptible	<=1	Susceptible	<=0.25	Susceptible	<=4	Susceptible
ERR2138186	409	C070	2984	Stool	2015-08-26	Non-ESBL	NonESBL	VREC1056	<=1	Susceptible	<=1	Susceptible	<=2	Susceptible	<=2	Susceptible	<=0.25	Susceptible	<=1	Susceptible	<=0.25	Susceptible	<=4	Susceptible
ERS3197519	409	C070	2984	Stool	2015-08-26	Non-ESBL	NonESBL	VREC1057	<=1	Susceptible	<=1	Susceptible	<=2	Susceptible	<=2	Susceptible	<=0.25	Susceptible	<=1	Susceptible	<=0.25	Susceptible	<=4	Susceptible
ERR2138252	354	D021	2986	Stool	2015-08-26	Non-ESBL	NonESBL	VREC1048	<=1	Susceptible	<=1	Susceptible	4	Susceptible	4	Susceptible	>=4	Resistant	>=16	Resistant	<=0.25	Susceptible	<=4	Susceptible
ERR2138251	354	D021	2986	Stool	2015-08-26	Non-ESBL	NonESBL	VREC1049	<=1	Susceptible	<=1	Susceptible	4	Susceptible	4	Susceptible	>=4	Resistant	>=16	Resistant	<=0.25	Susceptible	<=4	Susceptible
ERR2138250	354	D021	2986	Stool	2015-08-26	Non-ESBL	NonESBL	VREC1050	<=1	Susceptible	<=1	Susceptible	<=2	Susceptible	4	Susceptible	>=4	Resistant	>=16	Resistant	<=0.25	Susceptible	<=4	Susceptible
ERR2138249	354	D021	2986	Stool	2015-08-26	Non-ESBL	NonESBL	VREC1051	<=1	Susceptible	<=1	Susceptible	<=2	Susceptible	4	Susceptible	>=4	Resistant	>=16	Resistant	<=0.25	Susceptible	<=4	Susceptible
ERR2138248	354	D021	2986	Stool	2015-08-26	Non-ESBL	NonESBL	VREC1052	<=1	Susceptible	<=1	Susceptible	4	Susceptible	4	Susceptible	>=4	Resistant	>=16	Resistant	<=0.25	Susceptible	<=4	Susceptible
ERR2138193	648	D036	2980	Stool	2015-08-26	ESBL	blaCTXM15	VREC1065	>=64	Resistant	8	Resistant	16	Intermediate	16	Resistant	>=4	Resistant	>=16	Resistant	<=0.25	Susceptible	8	Susceptible
ERR2138197	517	C062	3003	Stool	2015-08-26	Non-ESBL	NonESBL	VREC1069	<=1	Susceptible	<=1	Susceptible	<=2	Susceptible	4	Susceptible	<=0.25	Susceptible	<=1	Susceptible	<=0.25	Susceptible	<=4	Susceptible
ERR2138194	648	D036	2980	Stool	2015-08-26	ESBL	blaCTXM15	VREC1066	>=64	Resistant	16	Resistant	16	Intermediate	16	Resistant	>=4	Resistant	>=16	Resistant	<=0.25	Susceptible	8	Susceptible
ERR2138594	517	C062	3003	Stool	2015-08-26	Non-ESBL	NonESBL	VREC1071	<=1	Susceptible	<=1	Susceptible	<=2	Susceptible	4	Susceptible	<=0.25	Susceptible	<=1	Susceptible	<=0.25	Susceptible	<=4	Susceptible
ERR2138195	648	D036	2980	Stool	2015-08-26	ESBL	blaCTXM15	VREC1067	>=64	Resistant	16	Resistant	16	Intermediate	16	Resistant	>=4	Resistant	>=16	Resistant	<=0.25	Susceptible	8	Susceptible
ERR1878292	648	D036	2980	Stool	2015-08-26	ESBL	blaCTXM15	VRES1150	>=64	Resistant	16	Resistant	16	Intermediate	>=32	Resistant	>=4	Resistant	>=16	Resistant	<=0.25	Susceptible	8	Susceptible
ERR1878293	648	D036	2980	Stool	2015-08-26	ESBL	blaCTXM15	VRES1151	>=64	Resistant	16	Resistant	16	Intermediate	>=32	Resistant	>=4	Resistant	>=16	Resistant	<=0.25	Susceptible	8	Susceptible
ERR1878294	648	D036	2980	Stool	2015-08-26	ESBL	blaCTXM15	VRES1152	>=64	Resistant	16	Resistant	16	Intermediate	>=32	Resistant	>=4	Resistant	>=16	Resistant	<=0.25	Susceptible	8	Susceptible
ERR1878358	648	D036	2980	Stool	2015-08-26	ESBL	blaCTXM15	VRES1153	>=64	Resistant	16	Resistant	16	Intermediate	16	Resistant	>=4	Resistant	>=16	Resistant	<=0.25	Susceptible	8	Susceptible
ERR1878295	648	D036	2980	Stool	2015-08-26	ESBL	blaCTXM15	VRES1154	>=64	Resistant	16	Resistant	16	Intermediate	>=32	Resistant	>=4	Resistant	>=16	Resistant	<=0.25	Susceptible	8	Susceptible
ERR1878296	648	D036	2980	Stool	2015-08-26	ESBL	blaCTXM15	VRES1155	>=64	Resistant	16	Resistant	16	Intermediate	>=32	Resistant	>=4	Resistant	>=16	Resistant	<=0.25	Susceptible	8	Susceptible
ERR1878297	648	D036	2980	Stool	2015-08-26	ESBL	blaCTXM15	VRES1156	>=64	Resistant	16	Resistant	16	Intermediate	>=32	Resistant	>=4	Resistant	>=16	Resistant	<=0.25	Susceptible	8	Susceptible
ERR1878298	648	D036	2980	Stool	2015-08-26	ESBL	blaCTXM15	VRES1157	>=64	Resistant	16	Resistant	16	Intermediate	>=32	Resistant	>=4	Resistant	>=16	Resistant	<=0.25	Susceptible	8	Susceptible
ERR1878299	648	D036	2980	Stool	2015-08-26	ESBL	blaCTXM15	VRES1158	>=64	Resistant	16	Resistant	16	Intermediate	>=32	Resistant	>=4	Resistant	>=16	Resistant	<=0.25	Susceptible	8	Susceptible
ERR1878300	648	D036	2980	Stool	2015-08-26	ESBL	blaCTXM15	VRES1159	>=64	Resistant	16	Resistant	16	Intermediate	16	Resistant	>=4	Resistant	>=16	Resistant	<=0.25	Susceptible	8	Susceptible
ERR2138229	88	D044	3012	Stool	2015-08-28	Non-ESBL	NonESBL	VREC1111	<=1	Susceptible	<=1	Susceptible	<=2	Susceptible	16	Resistant	<=0.25	Susceptible	<=1	Susceptible	<=0.25	Susceptible	>=128	Resistant
ERR2138230	88	D044	3012	Stool	2015-08-28	Non-ESBL	NonESBL	VREC1112	<=1	Susceptible	<=1	Susceptible	<=2	Susceptible	8	Susceptible	<=0.25	Susceptible	<=1	Susceptible	<=0.25	Susceptible	<=4	Susceptible
ERR2138231	88	D044	3012	Stool	2015-08-28	Non-ESBL	NonESBL	VREC1113	<=1	Susceptible	<=1	Susceptible	<=2	Susceptible	8	Susceptible	<=0.25	Susceptible	<=1	Susceptible	<=0.25	Susceptible	<=4	Susceptible
ERR2138232	88	D044	3012	Stool	2015-08-28	Non-ESBL	NonESBL	VREC1114	<=1	Susceptible	<=1	Susceptible	<=2	Susceptible	4	Susceptible	<=0.25	Susceptible	<=1	Susceptible	<=0.25	Susceptible	<=4	Susceptible
ERR2138233	88	D044	3012	Stool	2015-08-28	Non-ESBL	NonESBL	VREC1115	<=1	Susceptible	<=1	Susceptible	<=2	Susceptible	8	Susceptible	<=0.25	Susceptible	<=1	Susceptible	<=0.25	Susceptible	<=4	Susceptible
ERR2138224	131	C073	3013	Stool	2015-08-28	Non-ESBL	NonESBL	VREC1106	<=1	Susceptible	<=1	Susceptible	<=2	Susceptible	<=2	Susceptible	<=0.25	Susceptible	<=1	Susceptible	<=0.25	Susceptible	<=4	Susceptible
ERR2138225	131	C073	3013	Stool	2015-08-28	Non-ESBL	NonESBL	VREC1107	<=1	Susceptible	<=1	Susceptible	<=2	Susceptible	<=2	Susceptible	<=0.25	Susceptible	<=1	Susceptible	<=0.25	Susceptible	<=4	Susceptible
ERR2138226	131	C073	3013	Stool	2015-08-28	Non-ESBL	NonESBL	VREC1108	<=1	Susceptible	<=1	Susceptible	<=2	Susceptible	<=2	Susceptible	<=0.25	Susceptible	<=1	Susceptible	<=0.25	Susceptible	<=4	Susceptible
ERR2138227	131	C073	3013	Stool	2015-08-28	Non-ESBL	NonESBL	VREC1109	<=1	Susceptible	<=1	Susceptible	<=2	Susceptible	<=2	Susceptible	<=0.25	Susceptible	<=1	Susceptible	<=0.25	Susceptible	<=4	Susceptible
ERR2138228	131	C073	3013	Stool	2015-08-28	Non-ESBL	NonESBL	VREC1110	<=1	Susceptible	<=1	Susceptible	<=2	Susceptible	<=2	Susceptible	<=0.25	Susceptible	<=1	Susceptible	<=0.25	Susceptible	<=4	Susceptible
ERR2138234	409	C074	3018	Stool	2015-08-31	Non-ESBL	NonESBL	VREC1116	<=1	Susceptible	<=1	Susceptible	<=2	Susceptible	<=2	Susceptible	<=0.25	Susceptible	<=1	Susceptible	<=0.25	Susceptible	<=4	Susceptible
ERR2138257	2598	C074	3018	Stool	2015-08-31	Non-ESBL	NonESBL	VREC1117	<=1	Susceptible	<=1	Susceptible	<=2	Susceptible	<=2	Susceptible	<=0.25	Susceptible	<=1	Susceptible	<=0.25	Susceptible	<=4	Susceptible
ERR2138235	2598	C074	3018	Stool	2015-08-31	Non-ESBL	NonESBL	VREC1118	<=1	Susceptible	<=1	Susceptible	<=2	Susceptible	<=2	Susceptible	<=0.25	Susceptible	<=1	Susceptible	<=0.25	Susceptible	<=4	Susceptible
ERR2138236	2598	C074	3018	Stool	2015-08-31	Non-ESBL	NonESBL	VREC1119	<=1	Susceptible	<=1	Susceptible	<=2	Susceptible	<=2	Susceptible	<=0.25	Susceptible	<=1	Susceptible	<=0.25	Susceptible	<=4	Susceptible
ERR2138237	1973	C074	3018	Stool	2015-08-31	Non-ESBL	NonESBL	VREC1120	<=1	Susceptible	<=1	Susceptible	<=2	Susceptible	<=2	Susceptible	<=0.25	Susceptible	<=1	Susceptible	<=0.25	Susceptible	<=4	Susceptible
ERR2138238	58	C075	3019	Stool	2015-08-31	ESBL	blaSHV12	VREC1122	4	Resistant	>=64	Resistant	<=2	Susceptible	4	Susceptible	0.5	Susceptible	<=1	Susceptible	<=0.25	Susceptible	<=4	Susceptible
ERR2146820	58	C075	3019	Stool	2015-08-31	ESBL	blaSHV12	VREC1123	>=64	Resistant	>=64	Resistant	<=2	Susceptible	4	Susceptible	0.5	Susceptible	<=1	Susceptible	<=0.25	Susceptible	<=4	Susceptible
ERR2138239	58	C075	3019	Stool	2015-08-31	ESBL	blaSHV12	VREC1124	>=64	Resistant	>=64	Resistant	<=2	Susceptible	4	Susceptible	0.5	Susceptible	<=1	Susceptible	<=0.25	Susceptible	<=4	Susceptible
ERR2138258	58	C075	3019	Stool	2015-08-31	ESBL	blaSHV12	VREC1125	4	Resistant	>=64	Resistant	<=2	Susceptible	4	Susceptible	0.5	Susceptible	<=1	Susceptible	<=0.25	Susceptible	<=4	Susceptible
ERR1878363	58	C075	3019	Stool	2015-08-31	ESBL	blaSHV12	VRES1194	>=64	Resistant	>=64	Resistant	<=2	Susceptible	4	Susceptible	0.5	Susceptible	<=1	Susceptible	<=0.25	Susceptible	<=4	Susceptible
ERR1878315	58	C075	3019	Stool	2015-08-31	ESBL	blaSHV12	VRES1195	>=64	Resistant	>=64	Resistant	<=2	Susceptible	4	Susceptible	0.5	Susceptible	<=1	Susceptible	<=0.25	Susceptible	<=4	Susceptible
ERR1878316	58	C075	3019	Stool	2015-08-31	ESBL	blaSHV12	VRES1196	>=64	Resistant	>=64	Resistant	<=2	Susceptible	4	Susceptible	0.5	Susceptible	<=1	Susceptible	<=0.25	Susceptible	<=4	Susceptible
ERR1878317	58	C075	3019	Stool	2015-08-31	ESBL	blaSHV12	VRES1197	4	Resistant	>=64	Resistant	<=2	Susceptible	4	Susceptible	0.5	Susceptible	<=1	Susceptible	<=0.25	Susceptible	<=4	Susceptible
ERR1878318	58	C075	3019	Stool	2015-08-31	ESBL	blaSHV12	VRES1198	>=64	Resistant	>=64	Resistant	<=2	Susceptible	4	Susceptible	0.5	Susceptible	<=1	Susceptible	<=0.25	Susceptible	<=4	Susceptible
ERR1878366	58	C075	3019	Stool	2015-08-31	ESBL	blaSHV12	VRES1199	>=64	Resistant	>=64	Resistant	<=2	Susceptible	4	Susceptible	0.5	Susceptible	<=1	Susceptible	<=0.25	Susceptible	<=4	Susceptible
ERR1878319	58	C075	3019	Stool	2015-08-31	ESBL	blaSHV12	VRES1200	4	Resistant	>=64	Resistant	<=2	Susceptible	4	Susceptible	<=0.25	Susceptible	<=1	Susceptible	<=0.25	Susceptible	<=4	Susceptible
ERR1878320	58	C075	3019	Stool	2015-08-31	ESBL	blaSHV12	VRES1201	>=64	Resistant	>=64	Resistant	<=2	Susceptible	4	Susceptible	0.5	Susceptible	<=1	Susceptible	<=0.25	Susceptible	<=4	Susceptible
ERR1878321	58	C075	3019	Stool	2015-08-31	ESBL	blaSHV12	VRES1202	4	Resistant	>=64	Resistant	<=2	Susceptible	4	Susceptible	0.5	Susceptible	<=1	Susceptible	<=0.25	Susceptible	<=4	Susceptible
ERR1878322	58	C075	3019	Stool	2015-08-31	ESBL	blaSHV12	VRES1203	>=64	Resistant	>=64	Resistant	<=2	Susceptible	4	Susceptible	0.5	Susceptible	<=1	Susceptible	<=0.25	Susceptible	<=4	Susceptible
ERR2138286	2598	C074	3041	Stool	2015-09-03	Non-ESBL	NonESBL	VREC1161	<=1	Susceptible	<=1	Susceptible	<=2	Susceptible	<=2	Susceptible	<=0.25	Susceptible	<=1	Susceptible	<=0.25	Susceptible	<=4	Susceptible
ERR2138287	2598	C074	3041	Stool	2015-09-03	Non-ESBL	NonESBL	VREC1162	<=1	Susceptible	<=1	Susceptible	<=2	Susceptible	<=2	Susceptible	<=0.25	Susceptible	<=1	Susceptible	<=0.25	Susceptible	<=4	Susceptible
ERR2138288	2598	C074	3041	Stool	2015-09-03	Non-ESBL	NonESBL	VREC1163	<=1	Susceptible	<=1	Susceptible	<=2	Susceptible	<=2	Susceptible	<=0.25	Susceptible	<=1	Susceptible	<=0.25	Susceptible	<=4	Susceptible
ERR2138289	2598	C074	3041	Stool	2015-09-03	Non-ESBL	NonESBL	VREC1164	<=1	Susceptible	<=1	Susceptible	<=2	Susceptible	<=2	Susceptible	<=0.25	Susceptible	<=1	Susceptible	<=0.25	Susceptible	<=4	Susceptible
ERR2138290	2598	C074	3041	Stool	2015-09-03	Non-ESBL	NonESBL	VREC1165	<=1	Susceptible	<=1	Susceptible	<=2	Susceptible	<=2	Susceptible	<=0.25	Susceptible	<=1	Susceptible	<=0.25	Susceptible	<=4	Susceptible
ERR2138281	164	C077	3042	Stool	2015-09-03	Non-ESBL	NonESBL	VREC1156	<=1	Susceptible	<=1	Susceptible	<=2	Susceptible	<=2	Susceptible	<=0.25	Susceptible	<=1	Susceptible	<=0.25	Susceptible	<=4	Susceptible
ERR2138282	164	C077	3042	Stool	2015-09-03	Non-ESBL	NonESBL	VREC1157	<=1	Susceptible	<=1	Susceptible	<=2	Susceptible	<=2	Susceptible	<=0.25	Susceptible	<=1	Susceptible	<=0.25	Susceptible	<=4	Susceptible
ERR2138283	164	C077	3042	Stool	2015-09-03	Non-ESBL	NonESBL	VREC1158	<=1	Susceptible	<=1	Susceptible	<=2	Susceptible	<=2	Susceptible	<=0.25	Susceptible	<=1	Susceptible	<=0.25	Susceptible	<=4	Susceptible
ERR2138284	164	C077	3042	Stool	2015-09-03	Non-ESBL	NonESBL	VREC1159	<=1	Susceptible	<=1	Susceptible	<=2	Susceptible	<=2	Susceptible	<=0.25	Susceptible	<=1	Susceptible	<=0.25	Susceptible	<=4	Susceptible
ERR2138285	164	C077	3042	Stool	2015-09-03	Non-ESBL	NonESBL	VREC1160	<=1	Susceptible	<=1	Susceptible	<=2	Susceptible	<=2	Susceptible	<=0.25	Susceptible	<=1	Susceptible	<=0.25	Susceptible	<=4	Susceptible
ERR2138277	117	D046	3043	Stool	2015-09-03	Non-ESBL	NonESBL	VREC1151	<=1	Susceptible	<=1	Susceptible	<=2	Susceptible	4	Susceptible	<=0.25	Susceptible	<=1	Susceptible	<=0.25	Susceptible	<=4	Susceptible
ERR2146821	117	D046	3043	Stool	2015-09-03	Non-ESBL	NonESBL	VREC1152	<=1	Susceptible	<=1	Susceptible	<=2	Susceptible	4	Susceptible	<=0.25	Susceptible	<=1	Susceptible	<=0.25	Susceptible	<=4	Susceptible
ERR2138278	117	D046	3043	Stool	2015-09-03	Non-ESBL	NonESBL	VREC1153	<=1	Susceptible	<=1	Susceptible	<=2	Susceptible	4	Susceptible	<=0.25	Susceptible	<=1	Susceptible	<=0.25	Susceptible	<=4	Susceptible
ERR2138279	117	D046	3043	Stool	2015-09-03	Non-ESBL	NonESBL	VREC1154	<=1	Susceptible	<=1	Susceptible	<=2	Susceptible	4	Susceptible	<=0.25	Susceptible	<=1	Susceptible	<=0.25	Susceptible	<=4	Susceptible
ERR2138280	117	D046	3043	Stool	2015-09-03	Non-ESBL	NonESBL	VREC1155	<=1	Susceptible	<=1	Susceptible	<=2	Susceptible	4	Susceptible	<=0.25	Susceptible	<=1	Susceptible	<=0.25	Susceptible	<=4	Susceptible
ERR2138418	2967	C003	3051	Stool	2015-09-07	Non-ESBL	NonESBL	VREC1171	<=1	Susceptible	<=1	Susceptible	<=2	Susceptible	4	Susceptible	<=0.25	Susceptible	<=1	Susceptible	<=0.25	Susceptible	8	Susceptible
ERR2138295	2967	C003	3051	Stool	2015-09-07	Non-ESBL	NonESBL	VREC1172	<=1	Susceptible	<=1	Susceptible	<=2	Susceptible	4	Susceptible	<=0.25	Susceptible	<=1	Susceptible	<=0.25	Susceptible	8	Susceptible
ERR2138495	2967	C003	3051	Stool	2015-09-07	Non-ESBL	NonESBL	VREC1173	<=1	Susceptible	<=1	Susceptible	<=2	Susceptible	4	Susceptible	<=0.25	Susceptible	<=1	Susceptible	<=0.25	Susceptible	8	Susceptible
ERR2138296	2967	C003	3051	Stool	2015-09-07	Non-ESBL	NonESBL	VREC1174	<=1	Susceptible	<=1	Susceptible	<=2	Susceptible	4	Susceptible	<=0.25	Susceptible	<=1	Susceptible	<=0.25	Susceptible	8	Susceptible
ERR2138297	2967	C003	3051	Stool	2015-09-07	Non-ESBL	NonESBL	VREC1175	<=1	Susceptible	<=1	Susceptible	<=2	Susceptible	4	Susceptible	<=0.25	Susceptible	<=1	Susceptible	<=0.25	Susceptible	8	Susceptible
ERR2146822	1431	D009	3054	Stool	2015-09-07	Non-ESBL	NonESBL	VREC1166	<=1	Susceptible	<=1	Susceptible	<=2	Susceptible	4	Susceptible	>=4	Resistant	<=1	Susceptible	<=0.25	Susceptible	<=4	Susceptible
ERR2138291	1431	D009	3054	Stool	2015-09-07	Non-ESBL	NonESBL	VREC1167	<=1	Susceptible	<=1	Susceptible	<=2	Susceptible	4	Susceptible	>=4	Resistant	<=1	Susceptible	<=0.25	Susceptible	<=4	Susceptible
ERR2138292	1431	D009	3054	Stool	2015-09-07	Non-ESBL	NonESBL	VREC1168	<=1	Susceptible	<=1	Susceptible	<=2	Susceptible	4	Susceptible	>=4	Resistant	<=1	Susceptible	<=0.25	Susceptible	<=4	Susceptible
ERR2138293	1431	D009	3054	Stool	2015-09-07	Non-ESBL	NonESBL	VREC1169	<=1	Susceptible	<=1	Susceptible	<=2	Susceptible	4	Susceptible	>=4	Resistant	<=1	Susceptible	<=0.25	Susceptible	<=4	Susceptible
ERR2138294	1431	D009	3054	Stool	2015-09-07	Non-ESBL	NonESBL	VREC1170	<=1	Susceptible	<=1	Susceptible	<=2	Susceptible	4	Susceptible	>=4	Resistant	<=1	Susceptible	<=0.25	Susceptible	<=4	Susceptible
ERR2138302	1196	C035	3057	Stool	2015-09-08	Non-ESBL	NonESBL	VREC1181	<=1	Susceptible	<=1	Susceptible	<=2	Susceptible	4	Susceptible	>=4	Resistant	<=1	Susceptible	<=0.25	Susceptible	<=4	Susceptible
ERR2138303	1196	C035	3057	Stool	2015-09-08	Non-ESBL	NonESBL	VREC1182	<=1	Susceptible	<=1	Susceptible	<=2	Susceptible	4	Susceptible	>=4	Resistant	<=1	Susceptible	<=0.25	Susceptible	<=4	Susceptible
ERR2138304	1196	C035	3057	Stool	2015-09-08	Non-ESBL	NonESBL	VREC1183	<=1	Susceptible	<=1	Susceptible	<=2	Susceptible	4	Susceptible	>=4	Resistant	<=1	Susceptible	<=0.25	Susceptible	<=4	Susceptible
ERR2138305	1196	C035	3057	Stool	2015-09-08	Non-ESBL	NonESBL	VREC1184	<=1	Susceptible	<=1	Susceptible	<=2	Susceptible	4	Susceptible	>=4	Resistant	<=1	Susceptible	<=0.25	Susceptible	<=4	Susceptible
ERR2138306	1196	C035	3057	Stool	2015-09-08	Non-ESBL	NonESBL	VREC1185	<=1	Susceptible	<=1	Susceptible	<=2	Susceptible	4	Susceptible	>=4	Resistant	<=1	Susceptible	<=0.25	Susceptible	<=4	Susceptible
ERR2138298	6150	C071	3060	Stool	2015-09-03	Non-ESBL	NonESBL	VREC1176	<=1	Susceptible	<=1	Susceptible	<=2	Susceptible	<=2	Susceptible	<=0.25	Susceptible	<=1	Susceptible	<=0.25	Susceptible	<=4	Susceptible
ERR2138299	6150	C071	3060	Stool	2015-09-03	Non-ESBL	NonESBL	VREC1177	<=1	Susceptible	<=1	Susceptible	<=2	Susceptible	<=2	Susceptible	<=0.25	Susceptible	<=1	Susceptible	<=0.25	Susceptible	<=4	Susceptible
ERR2138300	216	C071	3060	Stool	2015-09-03	Non-ESBL	NonESBL	VREC1178	<=1	Susceptible	<=1	Susceptible	<=2	Susceptible	<=2	Susceptible	<=0.25	Susceptible	<=1	Susceptible	<=0.25	Susceptible	<=4	Susceptible
ERR2138682	6150	C071	3060	Stool	2015-09-03	Non-ESBL	NonESBL	VREC1179	<=1	Susceptible	<=1	Susceptible	<=2	Susceptible	<=2	Susceptible	<=0.25	Susceptible	<=1	Susceptible	<=0.25	Susceptible	<=4	Susceptible
ERR2138301	216	C071	3060	Stool	2015-09-03	Non-ESBL	NonESBL	VREC1180	<=1	Susceptible	<=1	Susceptible	<=2	Susceptible	<=2	Susceptible	<=0.25	Susceptible	<=1	Susceptible	<=0.25	Susceptible	<=4	Susceptible
ERR1878367	131	C071	3060	Stool	2015-09-09	ESBL	blaCTXM15	VRES1300	>=64	Resistant	16	Resistant	16	Intermediate	>=32	Resistant	>=4	Resistant	>=16	Resistant	<=0.25	Susceptible	64	Resistant
ERR1878323	131	C071	3060	Stool	2015-09-09	ESBL	blaCTXM15	VRES1301	>=64	Resistant	16	Resistant	16	Intermediate	>=32	Resistant	>=4	Resistant	>=16	Resistant	<=0.25	Susceptible	64	Resistant
ERR1878324	131	C071	3060	Stool	2015-09-09	ESBL	blaCTXM15	VRES1302	>=64	Resistant	>=64	Resistant	16	Intermediate	>=32	Resistant	>=4	Resistant	>=16	Resistant	<=0.25	Susceptible	>=128	Resistant
ERR1878368	131	C071	3060	Stool	2015-09-09	ESBL	blaCTXM15	VRES1303	>=64	Resistant	>=64	Resistant	16	Intermediate	>=32	Resistant	>=4	Resistant	>=16	Resistant	<=0.25	Susceptible	>=128	Resistant
ERR1878325	131	C071	3060	Stool	2015-09-09	ESBL	blaCTXM15	VRES1304	>=64	Resistant	16	Resistant	16	Intermediate	>=32	Resistant	>=4	Resistant	>=16	Resistant	<=0.25	Susceptible	>=128	Resistant
ERR1878369	131	C071	3060	Stool	2015-09-09	ESBL	blaCTXM15	VRES1305	>=64	Resistant	>=64	Resistant	16	Intermediate	>=32	Resistant	>=4	Resistant	>=16	Resistant	<=0.25	Susceptible	64	Resistant
ERR1878380	131	C071	3060	Stool	2015-09-09	ESBL	blaCTXM15	VRES1306	>=64	Resistant	16	Resistant	16	Intermediate	>=32	Resistant	>=4	Resistant	>=16	Resistant	<=0.25	Susceptible	>=128	Resistant
ERR1878326	131	C071	3060	Stool	2015-09-09	ESBL	blaCTXM15	VRES1307	>=64	Resistant	16	Resistant	16	Intermediate	>=32	Resistant	>=4	Resistant	>=16	Resistant	<=0.25	Susceptible	64	Resistant
ERR1878469	131	C071	3060	Stool	2015-09-09	ESBL	blaCTXM15	VRES1308	>=64	Resistant	>=64	Resistant	16	Intermediate	>=32	Resistant	>=4	Resistant	>=16	Resistant	<=0.25	Susceptible	64	Resistant
ERR1878327	131	C071	3060	Stool	2015-09-09	ESBL	blaCTXM15	VRES1309	>=64	Resistant	16	Resistant	16	Intermediate	>=32	Resistant	>=4	Resistant	>=16	Resistant	<=0.25	Susceptible	64	Resistant
ERR2138309	648	C074	3078	Blood	2015-09-06	Non-ESBL	NonESBL	VREC1191	<=1	Susceptible	<=1	Susceptible	16	Intermediate	>=32	Resistant	>=4	Resistant	<=1	Susceptible	<=0.25	Susceptible	>=128	Resistant
ERR2138310	648	C074	3078	Blood	2015-09-06	Non-ESBL	NonESBL	VREC1192	<=1	Susceptible	<=1	Susceptible	8	Susceptible	>=32	Resistant	>=4	Resistant	<=1	Susceptible	<=0.25	Susceptible	>=128	Resistant
ERR2138311	648	C074	3078	Blood	2015-09-06	Non-ESBL	NonESBL	VREC1193	<=1	Susceptible	<=1	Susceptible	8	Susceptible	>=32	Resistant	>=4	Resistant	<=1	Susceptible	<=0.25	Susceptible	>=128	Resistant
ERR2138312	648	C074	3078	Blood	2015-09-06	Non-ESBL	NonESBL	VREC1194	<=1	Susceptible	<=1	Susceptible	16	Intermediate	>=32	Resistant	>=4	Resistant	<=1	Susceptible	<=0.25	Susceptible	>=128	Resistant
ERR2138683	635	D045	3085	Stool	2015-09-14	Non-ESBL	NonESBL	VREC1195	<=1	Susceptible	<=1	Susceptible	<=2	Susceptible	4	Susceptible	<=0.25	Susceptible	<=1	Susceptible	<=0.25	Susceptible	<=4	Susceptible
ERR2138600	635	D045	3085	Stool	2015-09-14	Non-ESBL	NonESBL	VREC1196	<=1	Susceptible	<=1	Susceptible	<=2	Susceptible	4	Susceptible	<=0.25	Susceptible	<=1	Susceptible	<=0.25	Susceptible	<=4	Susceptible
ERR2138419	635	D045	3085	Stool	2015-09-14	Non-ESBL	NonESBL	VREC1198	<=1	Susceptible	<=1	Susceptible	<=2	Susceptible	4	Susceptible	<=0.25	Susceptible	<=1	Susceptible	<=0.25	Susceptible	<=4	Susceptible
ERR2138731	635	D045	3085	Stool	2015-09-14	Non-ESBL	NonESBL	VREC1204	<=1	Susceptible	<=1	Susceptible	<=2	Susceptible	4	Susceptible	<=0.25	Susceptible	<=1	Susceptible	<=0.25	Susceptible	<=4	Susceptible
ERR2138597	404	C080	3086	Stool	2015-09-14	Non-ESBL	NonESBL	VREC1186	<=1	Susceptible	<=1	Susceptible	<=2	Susceptible	16	Resistant	<=0.25	Susceptible	<=1	Susceptible	<=0.25	Susceptible	<=4	Susceptible
ERR2138598	404	C080	3086	Stool	2015-09-14	Non-ESBL	NonESBL	VREC1187	<=1	Susceptible	<=1	Susceptible	<=2	Susceptible	16	Resistant	<=0.25	Susceptible	<=1	Susceptible	<=0.25	Susceptible	<=4	Susceptible
ERR2138599	404	C080	3086	Stool	2015-09-14	Non-ESBL	NonESBL	VREC1188	<=1	Susceptible	<=1	Susceptible	<=2	Susceptible	16	Resistant	<=0.25	Susceptible	<=1	Susceptible	<=0.25	Susceptible	<=4	Susceptible
ERR2138307	404	C080	3086	Stool	2015-09-14	Non-ESBL	NonESBL	VREC1189	<=1	Susceptible	<=1	Susceptible	<=2	Susceptible	16	Resistant	<=0.25	Susceptible	<=1	Susceptible	<=0.25	Susceptible	<=4	Susceptible
ERR2138308	404	C080	3086	Stool	2015-09-14	Non-ESBL	NonESBL	VREC1190	<=1	Susceptible	<=1	Susceptible	<=2	Susceptible	16	Resistant	<=0.25	Susceptible	<=1	Susceptible	<=0.25	Susceptible	<=4	Susceptible
ERR2138313	2598	C074	3087	Stool	2015-09-14	Non-ESBL	NonESBL	VREC1199	<=1	Susceptible	<=1	Susceptible	<=2	Susceptible	<=2	Susceptible	<=0.25	Susceptible	<=1	Susceptible	<=0.25	Susceptible	<=4	Susceptible
ERR2138314	2598	C074	3087	Stool	2015-09-14	Non-ESBL	NonESBL	VREC1200	<=1	Susceptible	<=1	Susceptible	<=2	Susceptible	<=2	Susceptible	<=0.25	Susceptible	<=1	Susceptible	<=0.25	Susceptible	<=4	Susceptible
ERR2138315	2598	C074	3087	Stool	2015-09-14	Non-ESBL	NonESBL	VREC1201	<=1	Susceptible	<=1	Susceptible	<=2	Susceptible	<=2	Susceptible	<=0.25	Susceptible	<=1	Susceptible	<=0.25	Susceptible	<=4	Susceptible
ERR2138316	2598	C074	3087	Stool	2015-09-14	Non-ESBL	NonESBL	VREC1202	<=1	Susceptible	<=1	Susceptible	<=2	Susceptible	<=2	Susceptible	<=0.25	Susceptible	<=1	Susceptible	<=0.25	Susceptible	<=4	Susceptible
ERR2138317	2598	C074	3087	Stool	2015-09-14	Non-ESBL	NonESBL	VREC1203	<=1	Susceptible	<=1	Susceptible	<=2	Susceptible	<=2	Susceptible	<=0.25	Susceptible	<=1	Susceptible	<=0.25	Susceptible	<=4	Susceptible
ERR2138322	354	D021	3103	Stool	2015-09-16	Non-ESBL	NonESBL	VREC1215	<=1	Susceptible	<=1	Susceptible	<=2	Susceptible	8	Susceptible	>=4	Resistant	>=16	Resistant	<=0.25	Susceptible	<=4	Susceptible
ERR2138323	354	D021	3103	Stool	2015-09-16	Non-ESBL	NonESBL	VREC1216	<=1	Susceptible	<=1	Susceptible	<=2	Susceptible	8	Susceptible	>=4	Resistant	>=16	Resistant	<=0.25	Susceptible	<=4	Susceptible
ERR2138602	354	D021	3103	Stool	2015-09-16	Non-ESBL	NonESBL	VREC1217	<=1	Susceptible	<=1	Susceptible	<=2	Susceptible	16	Resistant	>=4	Resistant	>=16	Resistant	<=0.25	Susceptible	<=4	Susceptible
ERR2138324	354	D021	3103	Stool	2015-09-16	Non-ESBL	NonESBL	VREC1218	<=1	Susceptible	<=1	Susceptible	4	Susceptible	8	Susceptible	>=4	Resistant	>=16	Resistant	<=0.25	Susceptible	<=4	Susceptible
ERR2138325	354	D021	3103	Stool	2015-09-16	Non-ESBL	NonESBL	VREC1219	<=1	Susceptible	<=1	Susceptible	<=2	Susceptible	16	Resistant	>=4	Resistant	>=16	Resistant	<=0.25	Susceptible	<=4	Susceptible
ERR2138686	635	D045	3115	Stool	2015-09-17	Non-ESBL	NonESBL	VREC1213	<=1	Susceptible	<=1	Susceptible	<=2	Susceptible	<=2	Susceptible	<=0.25	Susceptible	<=1	Susceptible	<=0.25	Susceptible	<=4	Susceptible
ERR2138684	635	D045	3115	Stool	2015-09-17	Non-ESBL	NonESBL	VREC1210	<=1	Susceptible	<=1	Susceptible	<=2	Susceptible	4	Susceptible	<=0.25	Susceptible	<=1	Susceptible	<=0.25	Susceptible	<=4	Susceptible
ERR2138601	635	D045	3115	Stool	2015-09-17	Non-ESBL	NonESBL	VREC1212	<=1	Susceptible	<=1	Susceptible	<=2	Susceptible	<=2	Susceptible	<=0.25	Susceptible	<=1	Susceptible	<=0.25	Susceptible	<=4	Susceptible
ERR2138685	635	D045	3115	Stool	2015-09-17	Non-ESBL	NonESBL	VREC1211	<=1	Susceptible	<=1	Susceptible	<=2	Susceptible	4	Susceptible	<=0.25	Susceptible	<=1	Susceptible	<=0.25	Susceptible	<=4	Susceptible
ERR2138687	635	D045	3115	Stool	2015-09-17	Non-ESBL	NonESBL	VREC1214	<=1	Susceptible	<=1	Susceptible	<=2	Susceptible	<=2	Susceptible	<=0.25	Susceptible	<=1	Susceptible	<=0.25	Susceptible	<=4	Susceptible
ERR2146823	648	C001	3116	Stool	2015-09-18	Non-ESBL	NonESBL	VREC1205	<=1	Susceptible	<=1	Susceptible	<=2	Susceptible	4	Susceptible	<=0.25	Susceptible	<=1	Susceptible	<=0.25	Susceptible	<=4	Susceptible
ERR2138318	648	C001	3116	Stool	2015-09-18	Non-ESBL	NonESBL	VREC1206	<=1	Susceptible	<=1	Susceptible	<=2	Susceptible	4	Susceptible	<=0.25	Susceptible	<=1	Susceptible	<=0.25	Susceptible	<=4	Susceptible
ERR2138319	648	C001	3116	Stool	2015-09-18	Non-ESBL	NonESBL	VREC1207	<=1	Susceptible	<=1	Susceptible	<=2	Susceptible	4	Susceptible	<=0.25	Susceptible	<=1	Susceptible	<=0.25	Susceptible	<=4	Susceptible
ERR2138320	648	C001	3116	Stool	2015-09-18	Non-ESBL	NonESBL	VREC1208	<=1	Susceptible	<=1	Susceptible	<=2	Susceptible	4	Susceptible	<=0.25	Susceptible	<=1	Susceptible	<=0.25	Susceptible	<=4	Susceptible
ERR2138321	648	C001	3116	Stool	2015-09-18	Non-ESBL	NonESBL	VREC1209	<=1	Susceptible	<=1	Susceptible	<=2	Susceptible	4	Susceptible	<=0.25	Susceptible	<=1	Susceptible	<=0.25	Susceptible	<=4	Susceptible
ERR2138348	10	D049	3123	Stool	2015-09-21	Non-ESBL	NonESBL	VREC1255	<=1	Susceptible	<=1	Susceptible	<=2	Susceptible	<=2	Susceptible	<=0.25	Susceptible	<=1	Susceptible	<=0.25	Susceptible	<=4	Susceptible
ERR2138349	10	D049	3123	Stool	2015-09-21	Non-ESBL	NonESBL	VREC1256	<=1	Susceptible	<=1	Susceptible	<=2	Susceptible	4	Susceptible	<=0.25	Susceptible	<=1	Susceptible	<=0.25	Susceptible	<=4	Susceptible
ERR2138662	399	D049	3123	Stool	2016-02-05	Non-ESBL	NonESBL	VREC1632	<=1	Susceptible	<=1	Susceptible	<=2	Susceptible	<=2	Susceptible	<=0.25	Susceptible	<=1	Susceptible	<=0.25	Susceptible	<=4	Susceptible
ERR2146840	10	D049	3123	Stool	2016-02-05	Non-ESBL	NonESBL	VREC1633	<=1	Susceptible	<=1	Susceptible	<=2	Susceptible	<=2	Susceptible	<=0.25	Susceptible	<=1	Susceptible	<=0.25	Susceptible	<=4	Susceptible
ERR2138663	399	D049	3123	Stool	2016-02-05	Non-ESBL	NonESBL	VREC1634	<=1	Susceptible	<=1	Susceptible	<=2	Susceptible	4	Susceptible	<=0.25	Susceptible	<=1	Susceptible	<=0.25	Susceptible	<=4	Susceptible
ERR2138334	10	D050	3125	Stool	2015-09-21	Non-ESBL	NonESBL	VREC1230	<=1	Susceptible	<=1	Susceptible	<=2	Susceptible	<=2	Susceptible	<=0.25	Susceptible	<=1	Susceptible	<=0.25	Susceptible	<=4	Susceptible
ERR2138335	7096	D050	3125	Stool	2015-09-21	Non-ESBL	NonESBL	VREC1231	<=1	Susceptible	<=1	Susceptible	<=2	Susceptible	<=2	Susceptible	<=0.25	Susceptible	<=1	Susceptible	<=0.25	Susceptible	<=4	Susceptible
ERR2138336	7096	D050	3125	Stool	2015-09-21	Non-ESBL	NonESBL	VREC1232	<=1	Susceptible	<=1	Susceptible	<=2	Susceptible	<=2	Susceptible	<=0.25	Susceptible	<=1	Susceptible	<=0.25	Susceptible	<=4	Susceptible
ERR2138688	7097	D050	3125	Stool	2015-09-21	ESBL	blaCTXM15	VREC1233	>=64	Resistant	8	Resistant	<=2	Susceptible	4	Susceptible	<=0.25	Susceptible	<=1	Susceptible	<=0.25	Susceptible	<=4	Susceptible
ERR2138337	7097	D050	3125	Stool	2015-09-21	ESBL	blaCTXM15	VREC1234	>=64	Resistant	8	Resistant	<=2	Susceptible	8	Susceptible	<=0.25	Susceptible	<=1	Susceptible	<=0.25	Susceptible	<=4	Susceptible
ERR1878370	7097	D050	3125	Stool	2015-09-21	ESBL	blaCTXM15	VRES1346	>=64	Resistant	16	Resistant	<=2	Susceptible	8	Susceptible	<=0.25	Susceptible	<=1	Susceptible	<=0.25	Susceptible	<=4	Susceptible
ERR1878465	7097	D050	3125	Stool	2015-09-21	ESBL	blaCTXM15	VRES1347	>=64	Resistant	8	Resistant	<=2	Susceptible	8	Susceptible	<=0.25	Susceptible	<=1	Susceptible	<=0.25	Susceptible	<=4	Susceptible
ERR1878328	7097	D050	3125	Stool	2015-09-21	ESBL	blaCTXM15	VRES1348	>=64	Resistant	8	Resistant	<=2	Susceptible	8	Susceptible	<=0.25	Susceptible	<=1	Susceptible	<=0.25	Susceptible	<=4	Susceptible
ERR1878329	7097	D050	3125	Stool	2015-09-21	ESBL	blaCTXM15	VRES1349	>=64	Resistant	8	Resistant	<=2	Susceptible	8	Susceptible	<=0.25	Susceptible	<=1	Susceptible	<=0.25	Susceptible	<=4	Susceptible
ERR1878330	7097	D050	3125	Stool	2015-09-21	ESBL	blaCTXM15	VRES1350	>=64	Resistant	16	Resistant	<=2	Susceptible	4	Susceptible	<=0.25	Susceptible	<=1	Susceptible	<=0.25	Susceptible	<=4	Susceptible
ERR1878371	7097	D050	3125	Stool	2015-09-21	ESBL	blaCTXM15	VRES1351	32	Resistant	4	Intermediate	<=2	Susceptible	8	Susceptible	<=0.25	Susceptible	<=1	Susceptible	<=0.25	Susceptible	<=4	Susceptible
ERR1878466	7097	D050	3125	Stool	2015-09-21	ESBL	blaCTXM15	VRES1352	>=64	Resistant	8	Resistant	<=2	Susceptible	8	Susceptible	<=0.25	Susceptible	<=1	Susceptible	<=0.25	Susceptible	<=4	Susceptible
ERR1878331	7097	D050	3125	Stool	2015-09-21	ESBL	blaCTXM15	VRES1353	>=64	Resistant	8	Resistant	<=2	Susceptible	8	Susceptible	<=0.25	Susceptible	<=1	Susceptible	<=0.25	Susceptible	<=4	Susceptible
ERR1878332	7097	D050	3125	Stool	2015-09-21	ESBL	blaCTXM15	VRES1354	>=64	Resistant	8	Resistant	<=2	Susceptible	8	Susceptible	<=0.25	Susceptible	<=1	Susceptible	<=0.25	Susceptible	<=4	Susceptible
ERR2138350	144	D052	3149	Stool	2015-09-23	Non-ESBL	NonESBL	VREC1257	<=1	Susceptible	<=1	Susceptible	<=2	Susceptible	4	Susceptible	<=0.25	Susceptible	<=1	Susceptible	<=0.25	Susceptible	<=4	Susceptible
ERR2138351	144	D052	3149	Stool	2015-09-23	Non-ESBL	NonESBL	VREC1258	<=1	Susceptible	<=1	Susceptible	<=2	Susceptible	4	Susceptible	<=0.25	Susceptible	<=1	Susceptible	<=0.25	Susceptible	<=4	Susceptible
ERR2138352	144	D052	3149	Stool	2015-09-23	Non-ESBL	NonESBL	VREC1259	<=1	Susceptible	<=1	Susceptible	<=2	Susceptible	8	Susceptible	<=0.25	Susceptible	<=1	Susceptible	<=0.25	Susceptible	<=4	Susceptible
ERR2138353	144	D052	3149	Stool	2015-09-23	Non-ESBL	NonESBL	VREC1261	<=1	Susceptible	<=1	Susceptible	<=2	Susceptible	8	Susceptible	<=0.25	Susceptible	<=1	Susceptible	<=0.25	Susceptible	<=4	Susceptible
ERR2138354	69	C082	3161	Stool	2015-09-25	Non-ESBL	NonESBL	VREC1262	<=1	Susceptible	<=1	Susceptible	<=2	Susceptible	8	Susceptible	1	Intermediate	<=1	Susceptible	<=0.25	Susceptible	<=4	Susceptible
ERR2138355	69	C082	3161	Stool	2015-09-25	Non-ESBL	NonESBL	VREC1263	<=1	Susceptible	<=1	Susceptible	<=2	Susceptible	8	Susceptible	1	Intermediate	<=1	Susceptible	<=0.25	Susceptible	<=4	Susceptible
ERR2138356	1122	C082	3161	Stool	2015-09-25	Non-ESBL	NonESBL	VREC1264	<=1	Susceptible	<=1	Susceptible	<=2	Susceptible	8	Susceptible	<=0.25	Susceptible	<=1	Susceptible	<=0.25	Susceptible	<=4	Susceptible
ERR2138357	69	C082	3161	Stool	2015-09-25	Non-ESBL	NonESBL	VREC1265	<=1	Susceptible	<=1	Susceptible	<=2	Susceptible	8	Susceptible	1	Intermediate	<=1	Susceptible	<=0.25	Susceptible	<=4	Susceptible
ERR2138420	1122	C082	3161	Stool	2015-09-25	Non-ESBL	NonESBL	VREC1266	<=1	Susceptible	<=1	Susceptible	<=2	Susceptible	8	Susceptible	<=0.25	Susceptible	<=1	Susceptible	<=0.25	Susceptible	<=4	Susceptible
ERR2138421	117	D046	3162	Stool	2015-09-28	Non-ESBL	NonESBL	VREC1282	<=1	Susceptible	<=1	Susceptible	<=2	Susceptible	4	Susceptible	<=0.25	Susceptible	<=1	Susceptible	<=0.25	Susceptible	<=4	Susceptible
ERR2138373	117	D046	3162	Stool	2015-09-28	Non-ESBL	NonESBL	VREC1283	<=1	Susceptible	<=1	Susceptible	<=2	Susceptible	4	Susceptible	<=0.25	Susceptible	<=1	Susceptible	<=0.25	Susceptible	<=4	Susceptible
ERR2138374	117	D046	3162	Stool	2015-09-28	Non-ESBL	NonESBL	VREC1284	<=1	Susceptible	<=1	Susceptible	<=2	Susceptible	4	Susceptible	<=0.25	Susceptible	<=1	Susceptible	<=0.25	Susceptible	<=4	Susceptible
ERR2138375	117	D046	3162	Stool	2015-09-28	Non-ESBL	NonESBL	VREC1285	<=1	Susceptible	<=1	Susceptible	<=2	Susceptible	4	Susceptible	<=0.25	Susceptible	<=1	Susceptible	<=0.25	Susceptible	<=4	Susceptible
ERR2138376	117	D046	3162	Stool	2015-09-28	Non-ESBL	NonESBL	VREC1286	<=1	Susceptible	<=1	Susceptible	<=2	Susceptible	4	Susceptible	<=0.25	Susceptible	<=1	Susceptible	<=0.25	Susceptible	<=4	Susceptible
ERR2138422	69	D056	3164	Stool	2015-09-28	Non-ESBL	NonESBL	VREC1287	<=1	Susceptible	<=1	Susceptible	<=2	Susceptible	4	Susceptible	<=0.25	Susceptible	<=1	Susceptible	<=0.25	Susceptible	<=4	Susceptible
ERR2138667	69	D056	3164	Stool	2015-09-28	Non-ESBL	NonESBL	VREC1288	<=1	Susceptible	<=1	Susceptible	<=2	Susceptible	4	Susceptible	<=0.25	Susceptible	<=1	Susceptible	<=0.25	Susceptible	<=4	Susceptible
ERR2138668	69	D056	3164	Stool	2015-09-28	Non-ESBL	NonESBL	VREC1289	<=1	Susceptible	<=1	Susceptible	<=2	Susceptible	8	Susceptible	<=0.25	Susceptible	<=1	Susceptible	<=0.25	Susceptible	<=4	Susceptible
ERR2138424	69	D056	3164	Stool	2015-09-28	Non-ESBL	NonESBL	VREC1290	<=1	Susceptible	<=1	Susceptible	<=2	Susceptible	4	Susceptible	<=0.25	Susceptible	<=1	Susceptible	<=0.25	Susceptible	<=4	Susceptible
ERR2138423	69	D056	3164	Stool	2015-09-28	Non-ESBL	NonESBL	VREC1291	<=1	Susceptible	<=1	Susceptible	<=2	Susceptible	4	Susceptible	<=0.25	Susceptible	<=1	Susceptible	<=0.25	Susceptible	<=4	Susceptible
ERR2138368	141	C083	3165	Stool	2015-09-28	Non-ESBL	NonESBL	VREC1277	<=1	Susceptible	<=1	Susceptible	<=2	Susceptible	<=2	Susceptible	<=0.25	Susceptible	<=1	Susceptible	<=0.25	Susceptible	<=4	Susceptible
ERR2138369	141	C083	3165	Stool	2015-09-28	Non-ESBL	NonESBL	VREC1278	<=1	Susceptible	<=1	Susceptible	<=2	Susceptible	<=2	Susceptible	<=0.25	Susceptible	<=1	Susceptible	<=0.25	Susceptible	<=4	Susceptible
ERR2138370	141	C083	3165	Stool	2015-09-28	Non-ESBL	NonESBL	VREC1279	<=1	Susceptible	<=1	Susceptible	<=2	Susceptible	<=2	Susceptible	<=0.25	Susceptible	<=1	Susceptible	<=0.25	Susceptible	<=4	Susceptible
ERR2138371	141	C083	3165	Stool	2015-09-28	Non-ESBL	NonESBL	VREC1280	<=1	Susceptible	<=1	Susceptible	<=2	Susceptible	<=2	Susceptible	<=0.25	Susceptible	<=1	Susceptible	<=0.25	Susceptible	<=4	Susceptible
ERR2138372	141	C083	3165	Stool	2015-09-28	Non-ESBL	NonESBL	VREC1281	<=1	Susceptible	<=1	Susceptible	<=2	Susceptible	<=2	Susceptible	<=0.25	Susceptible	<=1	Susceptible	<=0.25	Susceptible	<=4	Susceptible
ERR2138377	69	C086	3174	Stool	2015-09-30	Non-ESBL	NonESBL	VREC1292	<=1	Susceptible	<=1	Susceptible	<=2	Susceptible	<=2	Susceptible	<=0.25	Susceptible	<=1	Susceptible	<=0.25	Susceptible	<=4	Susceptible
ERR2138378	69	C086	3174	Stool	2015-09-30	Non-ESBL	NonESBL	VREC1293	<=1	Susceptible	<=1	Susceptible	<=2	Susceptible	<=2	Susceptible	<=0.25	Susceptible	<=1	Susceptible	<=0.25	Susceptible	<=4	Susceptible
ERR2138379	69	C086	3174	Stool	2015-09-30	Non-ESBL	NonESBL	VREC1294	<=1	Susceptible	<=1	Susceptible	<=2	Susceptible	<=2	Susceptible	<=0.25	Susceptible	<=1	Susceptible	<=0.25	Susceptible	<=4	Susceptible
ERR2138380	69	C086	3174	Stool	2015-09-30	Non-ESBL	NonESBL	VREC1295	<=1	Susceptible	<=1	Susceptible	<=2	Susceptible	<=2	Susceptible	<=0.25	Susceptible	<=1	Susceptible	<=0.25	Susceptible	<=4	Susceptible
ERR2138425	69	C086	3174	Stool	2015-09-30	Non-ESBL	NonESBL	VREC1296	<=1	Susceptible	<=1	Susceptible	<=2	Susceptible	4	Susceptible	<=0.25	Susceptible	<=1	Susceptible	<=0.25	Susceptible	<=4	Susceptible
ERR2138400	58	D041	3188	Stool	2015-10-01	Non-ESBL	NonESBL	VREC1322	<=1	Susceptible	<=1	Susceptible	<=2	Susceptible	4	Susceptible	<=0.25	Susceptible	<=1	Susceptible	<=0.25	Susceptible	<=4	Susceptible
ERR2138401	58	D041	3188	Stool	2015-10-01	Non-ESBL	NonESBL	VREC1323	<=1	Susceptible	<=1	Susceptible	<=2	Susceptible	8	Susceptible	<=0.25	Susceptible	<=1	Susceptible	<=0.25	Susceptible	<=4	Susceptible
ERR2146826	58	D041	3188	Stool	2015-10-01	Non-ESBL	NonESBL	VREC1324	<=1	Susceptible	<=1	Susceptible	<=2	Susceptible	8	Susceptible	<=0.25	Susceptible	<=1	Susceptible	<=0.25	Susceptible	<=4	Susceptible
ERR2138402	58	D041	3188	Stool	2015-10-01	Non-ESBL	NonESBL	VREC1325	<=1	Susceptible	<=1	Susceptible	<=2	Susceptible	8	Susceptible	<=0.25	Susceptible	<=1	Susceptible	<=0.25	Susceptible	<=4	Susceptible
ERR2138403	58	D041	3188	Stool	2015-10-01	Non-ESBL	NonESBL	VREC1326	<=1	Susceptible	<=1	Susceptible	<=2	Susceptible	4	Susceptible	<=0.25	Susceptible	<=1	Susceptible	<=0.25	Susceptible	<=4	Susceptible
ERR1878333	443	C005	3189	Stool	2015-10-01	ESBL	blaCTXM15	VRES1375	16	Resistant	4	Intermediate	<=2	Susceptible	8	Susceptible	>=4	Resistant	<=1	Susceptible	<=0.25	Susceptible	8	Susceptible
ERR1878334	443	C005	3189	Stool	2015-10-01	ESBL	blaCTXM15	VRES1376	16	Resistant	4	Intermediate	<=2	Susceptible	8	Susceptible	>=4	Resistant	<=1	Susceptible	<=0.25	Susceptible	8	Susceptible
ERR1878335	443	C005	3189	Stool	2015-10-01	ESBL	blaCTXM15	VRES1377	16	Resistant	4	Intermediate	<=2	Susceptible	8	Susceptible	>=4	Resistant	<=1	Susceptible	<=0.25	Susceptible	8	Susceptible
ERR1878340	443	C005	3189	Stool	2015-10-01	ESBL	blaCTXM15	VRES1382	16	Resistant	4	Intermediate	<=2	Susceptible	4	Susceptible	>=4	Resistant	<=1	Susceptible	<=0.25	Susceptible	8	Susceptible
ERR2138381	443	C005	3189	Stool	2015-10-01	ESBL	blaCTXM15	VREC1297	>=64	Resistant	4	Intermediate	<=2	Susceptible	8	Susceptible	>=4	Resistant	<=1	Susceptible	<=0.25	Susceptible	8	Susceptible
ERR2138382	443	C005	3189	Stool	2015-10-01	ESBL	blaCTXM15	VREC1298	16	Resistant	4	Intermediate	<=2	Susceptible	8	Susceptible	>=4	Resistant	<=1	Susceptible	<=0.25	Susceptible	8	Susceptible
ERR2138383	443	C005	3189	Stool	2015-10-01	ESBL	blaCTXM15	VREC1300	16	Resistant	4	Intermediate	<=2	Susceptible	8	Susceptible	>=4	Resistant	<=1	Susceptible	<=0.25	Susceptible	8	Susceptible
ERR2138384	443	C005	3189	Stool	2015-10-01	ESBL	blaCTXM15	VREC1301	8	Resistant	4	Intermediate	<=2	Susceptible	8	Susceptible	>=4	Resistant	<=1	Susceptible	<=0.25	Susceptible	8	Susceptible
ERR2146825	443	C005	3189	Stool	2015-10-01	ESBL	blaCTXM15	VREC1299	16	Resistant	4	Intermediate	<=2	Susceptible	8	Susceptible	>=4	Resistant	<=1	Susceptible	<=0.25	Susceptible	8	Susceptible
ERR1878336	443	C005	3189	Stool	2015-10-01	ESBL	blaCTXM15	VRES1378	8	Resistant	4	Intermediate	<=2	Susceptible	4	Susceptible	>=4	Resistant	<=1	Susceptible	<=0.25	Susceptible	8	Susceptible
ERR1878337	443	C005	3189	Stool	2015-10-01	ESBL	blaCTXM15	VRES1379	8	Resistant	4	Intermediate	<=2	Susceptible	4	Susceptible	>=4	Resistant	<=1	Susceptible	<=0.25	Susceptible	8	Susceptible
ERR1878338	443	C005	3189	Stool	2015-10-01	ESBL	blaCTXM15	VRES1380	8	Resistant	4	Intermediate	<=2	Susceptible	8	Susceptible	>=4	Resistant	<=1	Susceptible	<=0.25	Susceptible	8	Susceptible
ERR1878339	443	C005	3189	Stool	2015-10-01	ESBL	blaCTXM15	VRES1381	8	Resistant	4	Intermediate	<=2	Susceptible	4	Susceptible	>=4	Resistant	<=1	Susceptible	<=0.25	Susceptible	8	Susceptible
ERR1878341	443	C005	3189	Stool	2015-10-01	ESBL	blaCTXM15	VRES1383	16	Resistant	4	Intermediate	<=2	Susceptible	8	Susceptible	>=4	Resistant	<=1	Susceptible	<=0.25	Susceptible	8	Susceptible
ERR1878342	443	C005	3189	Stool	2015-10-01	ESBL	blaCTXM15	VRES1384	16	Resistant	4	Intermediate	<=2	Susceptible	8	Susceptible	>=4	Resistant	<=1	Susceptible	<=0.25	Susceptible	8	Susceptible
ERR2138385	7098	C085	3190	Stool	2015-10-01	Non-ESBL	NonESBL	VREC1302	<=1	Susceptible	<=1	Susceptible	<=2	Susceptible	8	Susceptible	<=0.25	Susceptible	<=1	Susceptible	<=0.25	Susceptible	8	Susceptible
ERR2138386	7098	C085	3190	Stool	2015-10-01	Non-ESBL	NonESBL	VREC1303	<=1	Susceptible	<=1	Susceptible	<=2	Susceptible	8	Susceptible	<=0.25	Susceptible	<=1	Susceptible	<=0.25	Susceptible	8	Susceptible
ERR2138387	7098	C085	3190	Stool	2015-10-01	Non-ESBL	NonESBL	VREC1304	<=1	Susceptible	<=1	Susceptible	<=2	Susceptible	8	Susceptible	<=0.25	Susceptible	<=1	Susceptible	<=0.25	Susceptible	<=4	Susceptible
ERR2138388	7098	C085	3190	Stool	2015-10-01	Non-ESBL	NonESBL	VREC1305	<=1	Susceptible	<=1	Susceptible	<=2	Susceptible	8	Susceptible	<=0.25	Susceptible	<=1	Susceptible	<=0.25	Susceptible	<=4	Susceptible
ERR2138389	7098	C085	3190	Stool	2015-10-01	Non-ESBL	NonESBL	VREC1306	<=1	Susceptible	<=1	Susceptible	<=2	Susceptible	8	Susceptible	<=0.25	Susceptible	<=1	Susceptible	<=0.25	Susceptible	<=4	Susceptible
ERR2138390	95	D038	3194	Blood	2015-10-02	Non-ESBL	NonESBL	VREC1307	<=1	Susceptible	<=1	Susceptible	<=2	Susceptible	>=32	Resistant	<=0.25	Susceptible	<=1	Susceptible	<=0.25	Susceptible	64	Resistant
ERR2138391	95	D038	3194	Blood	2015-10-02	Non-ESBL	NonESBL	VREC1308	<=1	Susceptible	<=1	Susceptible	<=2	Susceptible	>=32	Resistant	<=0.25	Susceptible	<=1	Susceptible	<=0.25	Susceptible	>=128	Resistant
ERR2138392	95	D038	3194	Blood	2015-10-02	Non-ESBL	NonESBL	VREC1309	<=1	Susceptible	<=1	Susceptible	<=2	Susceptible	>=32	Resistant	<=0.25	Susceptible	<=1	Susceptible	<=0.25	Susceptible	>=128	Resistant
ERR2138393	95	D038	3194	Blood	2015-10-02	Non-ESBL	NonESBL	VREC1310	<=1	Susceptible	<=1	Susceptible	<=2	Susceptible	>=32	Resistant	<=0.25	Susceptible	<=1	Susceptible	<=0.25	Susceptible	64	Resistant
ERR2138394	95	D038	3194	Blood	2015-10-02	Non-ESBL	NonESBL	VREC1311	<=1	Susceptible	<=1	Susceptible	<=2	Susceptible	>=32	Resistant	<=0.25	Susceptible	<=1	Susceptible	<=0.25	Susceptible	64	Resistant
ERR2138395	95	D038	3194	Blood	2015-10-02	Non-ESBL	NonESBL	VREC1312	<=1	Susceptible	<=1	Susceptible	<=2	Susceptible	>=32	Resistant	<=0.25	Susceptible	<=1	Susceptible	<=0.25	Susceptible	64	Resistant
ERR2138396	95	D038	3194	Blood	2015-10-02	Non-ESBL	NonESBL	VREC1313	<=1	Susceptible	<=1	Susceptible	<=2	Susceptible	>=32	Resistant	<=0.25	Susceptible	<=1	Susceptible	<=0.25	Susceptible	64	Resistant
ERR2138397	95	D038	3194	Blood	2015-10-02	Non-ESBL	NonESBL	VREC1314	<=1	Susceptible	<=1	Susceptible	<=2	Susceptible	>=32	Resistant	<=0.25	Susceptible	<=1	Susceptible	<=0.25	Susceptible	64	Resistant
ERR2138398	95	D038	3194	Blood	2015-10-02	Non-ESBL	NonESBL	VREC1315	<=1	Susceptible	<=1	Susceptible	<=2	Susceptible	>=32	Resistant	<=0.25	Susceptible	<=1	Susceptible	<=0.25	Susceptible	>=128	Resistant
ERR2138399	95	D038	3194	Blood	2015-10-02	Non-ESBL	NonESBL	VREC1316	<=1	Susceptible	<=1	Susceptible	<=2	Susceptible	>=32	Resistant	<=0.25	Susceptible	<=1	Susceptible	<=0.25	Susceptible	>=128	Resistant
ERR2138411	14	C087	3219	Stool	2015-10-07	Non-ESBL	NonESBL	VREC1341	<=1	Susceptible	<=1	Susceptible	<=2	Susceptible	<=2	Susceptible	<=0.25	Susceptible	<=1	Susceptible	<=0.25	Susceptible	<=4	Susceptible
ERR2138412	14	C087	3219	Stool	2015-10-07	Non-ESBL	NonESBL	VREC1342	<=1	Susceptible	<=1	Susceptible	<=2	Susceptible	<=2	Susceptible	<=0.25	Susceptible	<=1	Susceptible	<=0.25	Susceptible	<=4	Susceptible
ERR2146843	14	C087	3219	Stool	2015-10-07	Non-ESBL	NonESBL	VREC1343	<=1	Susceptible	<=1	Susceptible	<=2	Susceptible	4	Susceptible	<=0.25	Susceptible	<=1	Susceptible	<=0.25	Susceptible	<=4	Susceptible
ERR2146837	14	C087	3219	Stool	2015-10-07	Non-ESBL	NonESBL	VREC1344	<=1	Susceptible	<=1	Susceptible	<=2	Susceptible	<=2	Susceptible	<=0.25	Susceptible	<=1	Susceptible	<=0.25	Susceptible	<=4	Susceptible
ERR2138604	14	C087	3219	Stool	2015-10-07	Non-ESBL	NonESBL	VREC1345	<=1	Susceptible	<=1	Susceptible	<=2	Susceptible	<=2	Susceptible	<=0.25	Susceptible	<=1	Susceptible	<=0.25	Susceptible	<=4	Susceptible
ERR2138426	69	C086	3220	Stool	2015-10-07	Non-ESBL	NonESBL	VREC1351	<=1	Susceptible	<=1	Susceptible	<=2	Susceptible	<=2	Susceptible	<=0.25	Susceptible	<=1	Susceptible	<=0.25	Susceptible	<=4	Susceptible
ERR2138427	69	C086	3220	Stool	2015-10-07	Non-ESBL	NonESBL	VREC1352	<=1	Susceptible	<=1	Susceptible	<=2	Susceptible	<=2	Susceptible	<=0.25	Susceptible	<=1	Susceptible	<=0.25	Susceptible	<=4	Susceptible
ERR2138428	69	C086	3220	Stool	2015-10-07	Non-ESBL	NonESBL	VREC1353	<=1	Susceptible	<=1	Susceptible	<=2	Susceptible	<=2	Susceptible	<=0.25	Susceptible	<=1	Susceptible	<=0.25	Susceptible	<=4	Susceptible
ERR2138429	69	C086	3220	Stool	2015-10-07	Non-ESBL	NonESBL	VREC1354	<=1	Susceptible	<=1	Susceptible	<=2	Susceptible	4	Susceptible	<=0.25	Susceptible	<=1	Susceptible	<=0.25	Susceptible	<=4	Susceptible
ERR2138430	409	C086	3220	Stool	2015-10-07	Non-ESBL	NonESBL	VREC1355	<=1	Susceptible	<=1	Susceptible	<=2	Susceptible	<=2	Susceptible	<=0.25	Susceptible	<=1	Susceptible	<=0.25	Susceptible	<=4	Susceptible
ERR2138413	2521	C025	3227	Stool	2015-10-07	Non-ESBL	NonESBL	VREC1346	<=1	Susceptible	<=1	Susceptible	<=2	Susceptible	4	Susceptible	<=0.25	Susceptible	<=1	Susceptible	<=0.25	Susceptible	<=4	Susceptible
ERR2138605	196	C025	3227	Stool	2015-10-07	Non-ESBL	NonESBL	VREC1347	<=1	Susceptible	<=1	Susceptible	<=2	Susceptible	4	Susceptible	<=0.25	Susceptible	<=1	Susceptible	<=0.25	Susceptible	<=4	Susceptible
ERR2138414	196	C025	3227	Stool	2015-10-07	Non-ESBL	NonESBL	VREC1348	<=1	Susceptible	<=1	Susceptible	<=2	Susceptible	4	Susceptible	<=0.25	Susceptible	<=1	Susceptible	<=0.25	Susceptible	<=4	Susceptible
ERR2138415	2521	C025	3227	Stool	2015-10-07	Non-ESBL	NonESBL	VREC1349	<=1	Susceptible	<=1	Susceptible	<=2	Susceptible	4	Susceptible	<=0.25	Susceptible	<=1	Susceptible	<=0.25	Susceptible	<=4	Susceptible
ERR2138416	2178	C025	3227	Stool	2015-10-07	Non-ESBL	NonESBL	VREC1350	<=1	Susceptible	<=1	Susceptible	<=2	Susceptible	<=2	Susceptible	<=0.25	Susceptible	<=1	Susceptible	<=0.25	Susceptible	<=4	Susceptible
ERR2138437	7100	D057	3244	Stool	2015-10-12	Non-ESBL	NonESBL	VREC1367	<=1	Susceptible	<=1	Susceptible	<=2	Susceptible	4	Susceptible	<=0.25	Susceptible	<=1	Susceptible	<=0.25	Susceptible	<=4	Susceptible
ERR2138438	7100	D057	3244	Stool	2015-10-12	Non-ESBL	NonESBL	VREC1368	<=1	Susceptible	<=1	Susceptible	<=2	Susceptible	4	Susceptible	<=0.25	Susceptible	<=1	Susceptible	<=0.25	Susceptible	<=4	Susceptible
ERR2138439	7100	D057	3244	Stool	2015-10-12	Non-ESBL	NonESBL	VREC1369	<=1	Susceptible	<=1	Susceptible	<=2	Susceptible	4	Susceptible	<=0.25	Susceptible	<=1	Susceptible	<=0.25	Susceptible	<=4	Susceptible
ERR2138440	7100	D057	3244	Stool	2015-10-12	Non-ESBL	NonESBL	VREC1370	<=1	Susceptible	<=1	Susceptible	<=2	Susceptible	4	Susceptible	<=0.25	Susceptible	<=1	Susceptible	<=0.25	Susceptible	<=4	Susceptible
ERR2138441	7100	D057	3244	Stool	2015-10-12	Non-ESBL	NonESBL	VREC1371	<=1	Susceptible	<=1	Susceptible	<=2	Susceptible	4	Susceptible	<=0.25	Susceptible	<=1	Susceptible	<=0.25	Susceptible	<=4	Susceptible
ERR2138442	1193	C089	3245	Stool	2015-10-13	Non-ESBL	NonESBL	VREC1372	<=1	Susceptible	<=1	Susceptible	<=2	Susceptible	8	Susceptible	>=4	Resistant	>=16	Resistant	<=0.25	Susceptible	<=4	Susceptible
ERR2138606	1193	C089	3245	Stool	2015-10-13	Non-ESBL	NonESBL	VREC1373	<=1	Susceptible	<=1	Susceptible	<=2	Susceptible	16	Resistant	>=4	Resistant	>=16	Resistant	<=0.25	Susceptible	<=4	Susceptible
ERR2138443	1193	C089	3245	Stool	2015-10-13	Non-ESBL	NonESBL	VREC1374	<=1	Susceptible	<=1	Susceptible	<=2	Susceptible	8	Susceptible	>=4	Resistant	>=16	Resistant	<=0.25	Susceptible	<=4	Susceptible
ERR2138444	108	C089	3245	Stool	2015-10-13	Non-ESBL	NonESBL	VREC1375	<=1	Susceptible	<=1	Susceptible	<=2	Susceptible	8	Susceptible	<=0.25	Susceptible	<=1	Susceptible	<=0.25	Susceptible	<=4	Susceptible
ERR2138445	108	C089	3245	Stool	2015-10-13	Non-ESBL	NonESBL	VREC1376	<=1	Susceptible	<=1	Susceptible	<=2	Susceptible	16	Resistant	<=0.25	Susceptible	<=1	Susceptible	<=0.25	Susceptible	<=4	Susceptible
ERR2138729	7095	D058	3251	Stool	2015-10-14	Non-ESBL	NonESBL	VREC1389	2	Intermediate	<=1	Susceptible	<=2	Susceptible	4	Susceptible	<=0.25	Susceptible	<=1	Susceptible	0.023	Susceptible	<=4	Susceptible
ERR2138728	7095	D058	3251	Stool	2015-10-14	Non-ESBL	NonESBL	VREC1390	4	Resistant	8	Resistant	<=2	Susceptible	<=2	Susceptible	<=0.25	Susceptible	<=1	Susceptible	0.023	Susceptible	<=4	Susceptible
ERR2138497	7095	D058	3251	Stool	2015-10-14	Non-ESBL	NonESBL	VREC1387	2	Intermediate	<=1	Susceptible	<=2	Susceptible	4	Susceptible	<=0.25	Susceptible	<=1	Susceptible	0.023	Susceptible	<=4	Susceptible
ERR2138730	7095	D058	3251	Stool	2015-10-14	Non-ESBL	NonESBL	VREC1388	2	Intermediate	<=1	Susceptible	<=2	Susceptible	<=2	Susceptible	<=0.25	Susceptible	<=1	Susceptible	0.023	Susceptible	<=4	Susceptible
ERR2138456	7095	D058	3269	Stool	2015-10-15	Non-ESBL	NonESBL	VREC1396	4	Resistant	<=1	Susceptible	<=2	Susceptible	4	Susceptible	<=0.25	Susceptible	<=1	Susceptible	0.023	Susceptible	<=4	Susceptible
ERR2138457	7095	D058	3269	Stool	2015-10-15	Non-ESBL	NonESBL	VREC1397	8	Resistant	8	Resistant	<=2	Susceptible	4	Susceptible	0.5	Susceptible	<=1	Susceptible	<=0.25	Susceptible	<=4	Susceptible
ERR2138664	7094	D058	3269	Stool	2016-02-05	Non-ESBL	NonESBL	VREC1635	<=1	Susceptible	<=1	Susceptible	<=2	Susceptible	4	Susceptible	<=0.25	Susceptible	<=1	Susceptible	<=0.25	Susceptible	<=4	Susceptible
ERR2138665	7094	D058	3269	Stool	2016-02-05	Non-ESBL	NonESBL	VREC1636	<=1	Susceptible	<=1	Susceptible	<=2	Susceptible	4	Susceptible	<=0.25	Susceptible	<=1	Susceptible	<=0.25	Susceptible	<=4	Susceptible
ERR2138666	7094	D058	3269	Stool	2016-02-05	Non-ESBL	NonESBL	VREC1637	<=1	Susceptible	<=1	Susceptible	<=2	Susceptible	4	Susceptible	<=0.25	Susceptible	<=1	Susceptible	<=0.25	Susceptible	<=4	Susceptible
ERR1878347	443	C005	3270	Stool	2015-10-15	ESBL	blaCTXM15	VRES1431	16	Resistant	4	Intermediate	<=2	Susceptible	8	Susceptible	>=4	Resistant	<=1	Susceptible	<=0.25	Susceptible	8	Susceptible
ERR1878349	443	C005	3270	Stool	2015-10-15	ESBL	blaCTXM15	VRES1435	>=64	Resistant	4	Intermediate	<=2	Susceptible	8	Susceptible	>=4	Resistant	<=1	Susceptible	<=0.25	Susceptible	8	Susceptible
ERR1878377	443	C005	3270	Stool	2015-10-15	ESBL	blaCTXM15	VRES1433	16	Resistant	4	Intermediate	<=2	Susceptible	8	Susceptible	>=4	Resistant	<=1	Susceptible	<=0.25	Susceptible	8	Susceptible
ERR1878441	443	C005	3270	Stool	2015-10-15	ESBL	blaCTXM15	VRES1432	16	Resistant	4	Intermediate	<=2	Susceptible	8	Susceptible	>=4	Resistant	<=1	Susceptible	<=0.25	Susceptible	8	Susceptible
ERR2138451	443	C005	3270	Stool	2015-10-15	ESBL	blaCTXM15	VREC1385	16	Resistant	4	Intermediate	<=2	Susceptible	8	Susceptible	>=4	Resistant	<=1	Susceptible	<=0.25	Susceptible	8	Susceptible
ERR2138452	443	C005	3270	Stool	2015-10-15	ESBL	blaCTXM15	VREC1386	16	Resistant	4	Intermediate	<=2	Susceptible	4	Susceptible	>=4	Resistant	<=1	Susceptible	<=0.25	Susceptible	8	Susceptible
ERR2138449	443	C005	3270	Stool	2015-10-15	ESBL	blaCTXM15	VREC1382	16	Resistant	4	Intermediate	<=2	Susceptible	8	Susceptible	>=4	Resistant	<=1	Susceptible	<=0.25	Susceptible	8	Susceptible
ERR2146828	443	C005	3270	Stool	2015-10-15	ESBL	blaCTXM15	VREC1383	16	Resistant	4	Intermediate	<=2	Susceptible	8	Susceptible	>=4	Resistant	<=1	Susceptible	<=0.25	Susceptible	8	Susceptible
ERR2138450	443	C005	3270	Stool	2015-10-15	ESBL	blaCTXM15	VREC1384	>=64	Resistant	4	Intermediate	<=2	Susceptible	8	Susceptible	>=4	Resistant	<=1	Susceptible	<=0.25	Susceptible	8	Susceptible
ERR1878346	443	C005	3270	Stool	2015-10-15	ESBL	blaCTXM15	VRES1430	16	Resistant	4	Intermediate	<=2	Susceptible	8	Susceptible	>=4	Resistant	<=1	Susceptible	<=0.25	Susceptible	8	Susceptible
ERR1878348	443	C005	3270	Stool	2015-10-15	ESBL	blaCTXM15	VRES1434	>=64	Resistant	4	Intermediate	<=2	Susceptible	8	Susceptible	>=4	Resistant	<=1	Susceptible	<=0.25	Susceptible	8	Susceptible
ERR1878350	443	C005	3270	Stool	2015-10-15	ESBL	blaCTXM15	VRES1436	>=64	Resistant	4	Intermediate	<=2	Susceptible	4	Susceptible	>=4	Resistant	<=1	Susceptible	<=0.25	Susceptible	8	Susceptible
ERR1878351	443	C005	3270	Stool	2015-10-15	ESBL	blaCTXM15	VRES1437	16	Resistant	4	Intermediate	<=2	Susceptible	8	Susceptible	>=4	Resistant	<=1	Susceptible	<=0.25	Susceptible	8	Susceptible
ERR1878352	443	C005	3270	Stool	2015-10-15	ESBL	blaCTXM15	VRES1438	16	Resistant	4	Intermediate	<=2	Susceptible	8	Susceptible	>=4	Resistant	<=1	Susceptible	<=0.25	Susceptible	8	Susceptible
ERR1878378	443	C005	3270	Stool	2015-10-15	ESBL	blaCTXM15	VRES1439	16	Resistant	4	Intermediate	<=2	Susceptible	8	Susceptible	>=4	Resistant	<=1	Susceptible	<=0.25	Susceptible	8	Susceptible
ERR1878372	1723	C025	3271	Stool	2015-10-15	ESBL	blaCTXM15	VRES1421	32	Resistant	16	Resistant	<=2	Susceptible	8	Susceptible	>=4	Resistant	<=1	Susceptible	<=0.25	Susceptible	<=4	Susceptible
ERR1878374	1723	C025	3271	Stool	2015-10-15	ESBL	blaCTXM15	VRES1424	>=64	Resistant	16	Resistant	<=2	Susceptible	8	Susceptible	>=4	Resistant	<=1	Susceptible	<=0.25	Susceptible	<=4	Susceptible
ERR1878464	1723	C025	3271	Stool	2015-10-15	ESBL	blaCTXM15	VRES1422	32	Resistant	8	Resistant	<=2	Susceptible	8	Susceptible	>=4	Resistant	<=1	Susceptible	<=0.25	Susceptible	<=4	Susceptible
ERR1878373	1723	C025	3271	Stool	2015-10-15	ESBL	blaCTXM15	VRES1423	32	Resistant	16	Resistant	<=2	Susceptible	8	Susceptible	>=4	Resistant	<=1	Susceptible	<=0.25	Susceptible	<=4	Susceptible
ERR1878343	1723	C025	3271	Stool	2015-10-15	ESBL	blaCTXM15	VRES1425	32	Resistant	16	Resistant	<=2	Susceptible	8	Susceptible	>=4	Resistant	<=1	Susceptible	<=0.25	Susceptible	<=4	Susceptible
ERR1878375	1723	C025	3271	Stool	2015-10-15	ESBL	blaCTXM15	VRES1426	>=64	Resistant	8	Resistant	<=2	Susceptible	8	Susceptible	>=4	Resistant	<=1	Susceptible	<=0.25	Susceptible	<=4	Susceptible
ERR1878344	1723	C025	3271	Stool	2015-10-15	ESBL	blaCTXM15	VRES1427	32	Resistant	8	Resistant	<=2	Susceptible	4	Susceptible	>=4	Resistant	<=1	Susceptible	<=0.25	Susceptible	<=4	Susceptible
ERR1878376	1723	C025	3271	Stool	2015-10-15	ESBL	blaCTXM15	VRES1428	32	Resistant	16	Resistant	<=2	Susceptible	8	Susceptible	>=4	Resistant	<=1	Susceptible	<=0.25	Susceptible	<=4	Susceptible
ERR1878345	1723	C025	3271	Stool	2015-10-15	ESBL	blaCTXM15	VRES1429	>=64	Resistant	16	Resistant	<=2	Susceptible	8	Susceptible	>=4	Resistant	<=1	Susceptible	<=0.25	Susceptible	<=4	Susceptible
ERR1878379	1723	C025	3271	Stool	2015-10-15	ESBL	blaCTXM15	VRES1445	>=64	Resistant	16	Resistant	<=2	Susceptible	8	Susceptible	>=4	Resistant	<=1	Susceptible	<=0.25	Susceptible	<=4	Susceptible
ERR2138446	2521	C025	3271	Stool	2015-10-15	Non-ESBL	NonESBL	VREC1377	<=1	Susceptible	<=1	Susceptible	<=2	Susceptible	8	Susceptible	<=0.25	Susceptible	<=1	Susceptible	<=0.25	Susceptible	<=4	Susceptible
ERR2138447	2521	C025	3271	Stool	2015-10-15	Non-ESBL	NonESBL	VREC1378	<=1	Susceptible	<=1	Susceptible	<=2	Susceptible	8	Susceptible	<=0.25	Susceptible	<=1	Susceptible	<=0.25	Susceptible	<=4	Susceptible
ERR2138448	2521	C025	3271	Stool	2015-10-15	Non-ESBL	NonESBL	VREC1379	<=1	Susceptible	<=1	Susceptible	<=2	Susceptible	4	Susceptible	<=0.25	Susceptible	<=1	Susceptible	<=0.25	Susceptible	<=4	Susceptible
ERR2146827	2521	C025	3271	Stool	2015-10-15	Non-ESBL	NonESBL	VREC1380	<=1	Susceptible	<=1	Susceptible	<=2	Susceptible	8	Susceptible	<=0.25	Susceptible	<=1	Susceptible	<=0.25	Susceptible	<=4	Susceptible
ERR2138607	196	C025	3271	Stool	2015-10-15	Non-ESBL	NonESBL	VREC1381	<=1	Susceptible	<=1	Susceptible	<=2	Susceptible	4	Susceptible	<=0.25	Susceptible	<=1	Susceptible	<=0.25	Susceptible	<=4	Susceptible
ERR2138453	409	C086	3272	Stool	2015-10-15	Non-ESBL	NonESBL	VREC1392	<=1	Susceptible	<=1	Susceptible	<=2	Susceptible	<=2	Susceptible	<=0.25	Susceptible	<=1	Susceptible	<=0.25	Susceptible	<=4	Susceptible
ERR2138498	409	C086	3272	Stool	2015-10-15	Non-ESBL	NonESBL	VREC1393	<=1	Susceptible	<=1	Susceptible	<=2	Susceptible	<=2	Susceptible	<=0.25	Susceptible	<=1	Susceptible	<=0.25	Susceptible	<=4	Susceptible
ERR2138454	409	C086	3272	Stool	2015-10-15	Non-ESBL	NonESBL	VREC1394	<=1	Susceptible	<=1	Susceptible	<=2	Susceptible	<=2	Susceptible	<=0.25	Susceptible	<=1	Susceptible	<=0.25	Susceptible	<=4	Susceptible
ERR2138455	409	C086	3272	Stool	2015-10-15	Non-ESBL	NonESBL	VREC1395	<=1	Susceptible	<=1	Susceptible	<=2	Susceptible	<=2	Susceptible	<=0.25	Susceptible	<=1	Susceptible	<=0.25	Susceptible	<=4	Susceptible
ERR2138458	131	C093	3292	Stool	2015-10-20	Non-ESBL	NonESBL	VREC1403	<=1	Susceptible	<=1	Susceptible	<=2	Susceptible	16	Resistant	<=0.25	Susceptible	<=1	Susceptible	<=0.25	Susceptible	<=4	Susceptible
ERR2138459	131	C093	3292	Stool	2015-10-20	Non-ESBL	NonESBL	VREC1404	<=1	Susceptible	<=1	Susceptible	<=2	Susceptible	16	Resistant	<=0.25	Susceptible	<=1	Susceptible	<=0.25	Susceptible	<=4	Susceptible
ERR2138460	131	C093	3292	Stool	2015-10-20	Non-ESBL	NonESBL	VREC1405	<=1	Susceptible	<=1	Susceptible	<=2	Susceptible	16	Resistant	<=0.25	Susceptible	<=1	Susceptible	<=0.25	Susceptible	<=4	Susceptible
ERR2138608	131	C093	3292	Stool	2015-10-20	Non-ESBL	NonESBL	VREC1406	<=1	Susceptible	<=1	Susceptible	<=2	Susceptible	16	Resistant	<=0.25	Susceptible	<=1	Susceptible	<=0.25	Susceptible	<=4	Susceptible
ERR2146829	131	C093	3292	Stool	2015-10-20	Non-ESBL	NonESBL	VREC1407	<=1	Susceptible	<=1	Susceptible	<=2	Susceptible	16	Resistant	<=0.25	Susceptible	<=1	Susceptible	<=0.25	Susceptible	<=4	Susceptible
ERR1878394	443	C005	3296	Stool	2015-10-21	ESBL	blaCTXM15	VRES1496	16	Resistant	4	Intermediate	<=2	Susceptible	4	Susceptible	>=4	Resistant	<=1	Susceptible	<=0.25	Susceptible	8	Susceptible
ERR2138461	443	C005	3296	Stool	2015-10-21	ESBL	blaCTXM15	VREC1408	16	Resistant	4	Intermediate	<=2	Susceptible	4	Susceptible	>=4	Resistant	<=1	Susceptible	<=0.25	Susceptible	8	Susceptible
ERR2138462	443	C005	3296	Stool	2015-10-21	ESBL	blaCTXM15	VREC1409	16	Resistant	4	Intermediate	<=2	Susceptible	8	Susceptible	>=4	Resistant	<=1	Susceptible	<=0.25	Susceptible	8	Susceptible
ERR2138463	443	C005	3296	Stool	2015-10-21	ESBL	blaCTXM15	VREC1410	8	Resistant	4	Intermediate	<=2	Susceptible	4	Susceptible	>=4	Resistant	<=1	Susceptible	<=0.25	Susceptible	8	Susceptible
ERR2146830	443	C005	3296	Stool	2015-10-21	ESBL	blaCTXM15	VREC1412	16	Resistant	<=1	Susceptible	<=2	Susceptible	4	Susceptible	>=4	Resistant	<=1	Susceptible	<=0.25	Susceptible	<=4	Susceptible
ERR1878386	443	C005	3296	Stool	2015-10-21	ESBL	blaCTXM15	VRES1488	16	Resistant	2	Intermediate	<=2	Susceptible	4	Susceptible	>=4	Resistant	<=1	Susceptible	<=0.25	Susceptible	<=4	Susceptible
ERR1878387	443	C005	3296	Stool	2015-10-21	ESBL	blaCTXM15	VRES1489	16	Resistant	4	Intermediate	<=2	Susceptible	4	Susceptible	>=4	Resistant	<=1	Susceptible	<=0.25	Susceptible	8	Susceptible
ERR1878388	443	C005	3296	Stool	2015-10-21	ESBL	blaCTXM15	VRES1490	16	Resistant	<=1	Susceptible	<=2	Susceptible	4	Susceptible	>=4	Resistant	<=1	Susceptible	<=0.25	Susceptible	<=4	Susceptible
ERR1878389	443	C005	3296	Stool	2015-10-21	ESBL	blaCTXM15	VRES1491	16	Resistant	4	Intermediate	<=2	Susceptible	4	Susceptible	>=4	Resistant	<=1	Susceptible	<=0.25	Susceptible	8	Susceptible
ERR1878390	443	C005	3296	Stool	2015-10-21	ESBL	blaCTXM15	VRES1492	16	Resistant	4	Intermediate	<=2	Susceptible	4	Susceptible	>=4	Resistant	<=1	Susceptible	<=0.25	Susceptible	8	Susceptible
ERR1878391	443	C005	3296	Stool	2015-10-21	ESBL	blaCTXM15	VRES1493	>=64	Resistant	4	Intermediate	<=2	Susceptible	4	Susceptible	>=4	Resistant	<=1	Susceptible	<=0.25	Susceptible	8	Susceptible
ERR1878392	443	C005	3296	Stool	2015-10-21	ESBL	blaCTXM15	VRES1494	16	Resistant	4	Intermediate	<=2	Susceptible	8	Susceptible	>=4	Resistant	<=1	Susceptible	<=0.25	Susceptible	8	Susceptible
ERR1878393	443	C005	3296	Stool	2015-10-21	ESBL	blaCTXM15	VRES1495	16	Resistant	4	Intermediate	<=2	Susceptible	4	Susceptible	>=4	Resistant	<=1	Susceptible	<=0.25	Susceptible	8	Susceptible
ERR1878395	443	C005	3296	Stool	2015-10-21	ESBL	blaCTXM15	VRES1497	16	Resistant	<=1	Susceptible	<=2	Susceptible	4	Susceptible	>=4	Resistant	<=1	Susceptible	<=0.25	Susceptible	<=4	Susceptible
ERR2138464	443	C005	3296	Stool	2015-10-21	Non-ESBL	NonESBL	VREC1411	<=1	Susceptible	<=1	Susceptible	<=2	Susceptible	<=2	Susceptible	>=4	Resistant	<=1	Susceptible	<=0.25	Susceptible	<=4	Susceptible
ERR2138465	69	C091	3297	Stool	2015-10-21	Non-ESBL	NonESBL	VREC1413	<=1	Susceptible	<=1	Susceptible	<=2	Susceptible	4	Susceptible	<=0.25	Susceptible	<=1	Susceptible	<=0.25	Susceptible	<=4	Susceptible
ERR2138466	69	C091	3297	Stool	2015-10-21	Non-ESBL	NonESBL	VREC1414	<=1	Susceptible	<=1	Susceptible	<=2	Susceptible	8	Susceptible	<=0.25	Susceptible	<=1	Susceptible	<=0.25	Susceptible	<=4	Susceptible
ERR2138699	69	C091	3297	Stool	2015-10-21	Non-ESBL	NonESBL	VREC1415	<=1	Susceptible	<=1	Susceptible	<=2	Susceptible	8	Susceptible	<=0.25	Susceptible	>=16	Resistant	<=0.25	Susceptible	<=4	Susceptible
ERR2138467	69	C091	3297	Stool	2015-10-21	Non-ESBL	NonESBL	VREC1416	<=1	Susceptible	<=1	Susceptible	<=2	Susceptible	8	Susceptible	<=0.25	Susceptible	>=16	Resistant	<=0.25	Susceptible	<=4	Susceptible
ERR2138468	69	C091	3297	Stool	2015-10-21	Non-ESBL	NonESBL	VREC1417	<=1	Susceptible	<=1	Susceptible	<=2	Susceptible	8	Susceptible	<=0.25	Susceptible	<=1	Susceptible	<=0.25	Susceptible	<=4	Susceptible
ERR2138202	131	C062	2978	Blood	2015-08-24	ESBL	blaCTXM14	VREC1075	>=64	Resistant	<=1	Susceptible	4	Susceptible	16	Resistant	>=4	Resistant	>=16	Resistant	<=0.25	Susceptible	<=4	Susceptible
ERR2138203	131	C062	2978	Blood	2015-08-24	ESBL	blaCTXM14	VREC1076	>=64	Resistant	<=1	Susceptible	4	Susceptible	16	Resistant	>=4	Resistant	>=16	Resistant	<=0.25	Susceptible	<=4	Susceptible
ERR2138204	131	C062	2978	Blood	2015-08-24	ESBL	blaCTXM14	VREC1078	>=64	Resistant	<=1	Susceptible	4	Susceptible	16	Resistant	>=4	Resistant	>=16	Resistant	<=0.25	Susceptible	<=4	Susceptible
ERR2138205	131	C062	2978	Blood	2015-08-24	ESBL	blaCTXM14	VREC1080	>=64	Resistant	<=1	Susceptible	4	Susceptible	16	Resistant	>=4	Resistant	>=16	Resistant	<=0.25	Susceptible	8	Susceptible
ERR2138206	131	C062	2978	Blood	2015-08-24	ESBL	blaCTXM14	VREC1082	>=64	Resistant	<=1	Susceptible	4	Susceptible	16	Resistant	>=4	Resistant	>=16	Resistant	<=0.25	Susceptible	<=4	Susceptible
ERR2138207	131	C062	2978	Blood	2015-08-24	ESBL	blaCTXM14	VREC1083	>=64	Resistant	<=1	Susceptible	4	Susceptible	16	Resistant	>=4	Resistant	>=16	Resistant	<=0.25	Susceptible	<=4	Susceptible
ERR2138208	131	C062	2978	Blood	2015-08-24	ESBL	blaCTXM14	VREC1084	>=64	Resistant	<=1	Susceptible	4	Susceptible	16	Resistant	>=4	Resistant	>=16	Resistant	<=0.25	Susceptible	<=4	Susceptible
ERR2138209	131	C062	2978	Blood	2015-08-24	ESBL	blaCTXM14	VREC1085	>=64	Resistant	<=1	Susceptible	4	Susceptible	16	Resistant	>=4	Resistant	>=16	Resistant	<=0.25	Susceptible	<=4	Susceptible
ERR2138210	131	C062	2978	Blood	2015-08-24	ESBL	blaCTXM14	VREC1086	>=64	Resistant	<=1	Susceptible	4	Susceptible	16	Resistant	>=4	Resistant	>=16	Resistant	<=0.25	Susceptible	<=4	Susceptible
ERR2138211	131	C062	2978	Blood	2015-08-24	ESBL	blaCTXM14	VREC1087	>=64	Resistant	<=1	Susceptible	4	Susceptible	16	Resistant	>=4	Resistant	>=16	Resistant	<=0.25	Susceptible	<=4	Susceptible
ERR2138475	131	D019	3311	Stool	2015-10-22	ESBL	blaCTXM27	VREC1428	>=64	Resistant	4	Intermediate	<=2	Susceptible	4	Susceptible	>=4	Resistant	<=1	Susceptible	<=0.25	Susceptible	<=4	Susceptible
ERR2138700	131	D019	3311	Stool	2015-10-22	ESBL	blaCTXM27	VREC1429	>=64	Resistant	4	Intermediate	<=2	Susceptible	4	Susceptible	>=4	Resistant	<=1	Susceptible	<=0.25	Susceptible	<=4	Susceptible
ERR2138476	131	D019	3311	Stool	2015-10-22	ESBL	blaCTXM27	VREC1430	>=64	Resistant	4	Intermediate	<=2	Susceptible	4	Susceptible	>=4	Resistant	<=1	Susceptible	<=0.25	Susceptible	<=4	Susceptible
ERR2138477	131	D019	3311	Stool	2015-10-22	ESBL	blaCTXM27	VREC1431	>=64	Resistant	4	Intermediate	<=2	Susceptible	4	Susceptible	>=4	Resistant	<=1	Susceptible	<=0.25	Susceptible	<=4	Susceptible
ERR2138478	131	D019	3311	Stool	2015-10-22	ESBL	blaCTXM27	VREC1432	>=64	Resistant	4	Intermediate	<=2	Susceptible	4	Susceptible	>=4	Resistant	<=1	Susceptible	<=0.25	Susceptible	<=4	Susceptible
ERR1878396	131	D019	3311	Stool	2015-10-22	ESBL	blaCTXM27	VRES1498	>=64	Resistant	4	Intermediate	<=2	Susceptible	4	Susceptible	>=4	Resistant	<=1	Susceptible	<=0.25	Susceptible	<=4	Susceptible
ERR1878397	131	D019	3311	Stool	2015-10-22	ESBL	blaCTXM27	VRES1499	>=64	Resistant	4	Intermediate	<=2	Susceptible	4	Susceptible	>=4	Resistant	<=1	Susceptible	<=0.25	Susceptible	<=4	Susceptible
ERR1878398	131	D019	3311	Stool	2015-10-22	ESBL	blaCTXM27	VRES1500	>=64	Resistant	4	Intermediate	<=2	Susceptible	4	Susceptible	>=4	Resistant	<=1	Susceptible	<=0.25	Susceptible	<=4	Susceptible
ERR1878399	131	D019	3311	Stool	2015-10-22	ESBL	blaCTXM27	VRES1501	>=64	Resistant	4	Intermediate	<=2	Susceptible	4	Susceptible	>=4	Resistant	<=1	Susceptible	<=0.25	Susceptible	<=4	Susceptible
ERR1878400	131	D019	3311	Stool	2015-10-22	ESBL	blaCTXM27	VRES1502	>=64	Resistant	4	Intermediate	<=2	Susceptible	4	Susceptible	>=4	Resistant	<=1	Susceptible	<=0.25	Susceptible	<=4	Susceptible
ERR1878442	131	D019	3311	Stool	2015-10-22	ESBL	blaCTXM27	VRES1503	>=64	Resistant	4	Intermediate	<=2	Susceptible	4	Susceptible	>=4	Resistant	<=1	Susceptible	<=0.25	Susceptible	<=4	Susceptible
ERR1878443	131	D019	3311	Stool	2015-10-22	ESBL	blaCTXM27	VRES1504	>=64	Resistant	4	Intermediate	<=2	Susceptible	4	Susceptible	>=4	Resistant	<=1	Susceptible	<=0.25	Susceptible	<=4	Susceptible
ERR1878401	131	D019	3311	Stool	2015-10-22	ESBL	blaCTXM27	VRES1505	>=64	Resistant	4	Intermediate	<=2	Susceptible	4	Susceptible	>=4	Resistant	<=1	Susceptible	<=0.25	Susceptible	<=4	Susceptible
ERR1878402	131	D019	3311	Stool	2015-10-22	ESBL	blaCTXM27	VRES1506	>=64	Resistant	4	Intermediate	<=2	Susceptible	4	Susceptible	>=4	Resistant	<=1	Susceptible	<=0.25	Susceptible	<=4	Susceptible
ERR1878403	131	D019	3311	Stool	2015-10-22	ESBL	blaCTXM27	VRES1507	>=64	Resistant	4	Intermediate	<=2	Susceptible	8	Susceptible	>=4	Resistant	<=1	Susceptible	<=0.25	Susceptible	<=4	Susceptible
ERR2138472	59	C094	3312	Stool	2015-10-22	Non-ESBL	NonESBL	VREC1423	<=1	Susceptible	<=1	Susceptible	<=2	Susceptible	4	Susceptible	<=0.25	Susceptible	<=1	Susceptible	<=0.25	Susceptible	<=4	Susceptible
ERR2146832	59	C094	3312	Stool	2015-10-22	Non-ESBL	NonESBL	VREC1424	<=1	Susceptible	<=1	Susceptible	4	Susceptible	8	Susceptible	<=0.25	Susceptible	<=1	Susceptible	<=0.25	Susceptible	<=4	Susceptible
ERR2138473	59	C094	3312	Stool	2015-10-22	Non-ESBL	NonESBL	VREC1425	<=1	Susceptible	<=1	Susceptible	<=2	Susceptible	4	Susceptible	<=0.25	Susceptible	<=1	Susceptible	<=0.25	Susceptible	<=4	Susceptible
ERR2138474	59	C094	3312	Stool	2015-10-22	Non-ESBL	NonESBL	VREC1426	<=1	Susceptible	<=1	Susceptible	<=2	Susceptible	4	Susceptible	<=0.25	Susceptible	<=1	Susceptible	<=0.25	Susceptible	<=4	Susceptible
ERR2138500	59	C094	3312	Stool	2015-10-22	Non-ESBL	NonESBL	VREC1427	<=1	Susceptible	<=1	Susceptible	<=2	Susceptible	4	Susceptible	<=0.25	Susceptible	<=1	Susceptible	<=0.25	Susceptible	<=4	Susceptible
ERR2138499	569	C095	3314	Stool	2015-10-22	Non-ESBL	NonESBL	VREC1418	<=1	Susceptible	<=1	Susceptible	<=2	Susceptible	8	Susceptible	<=0.25	Susceptible	<=1	Susceptible	<=0.25	Susceptible	<=4	Susceptible
ERR2138469	569	C095	3314	Stool	2015-10-22	Non-ESBL	NonESBL	VREC1419	<=1	Susceptible	<=1	Susceptible	<=2	Susceptible	4	Susceptible	<=0.25	Susceptible	<=1	Susceptible	<=0.25	Susceptible	<=4	Susceptible
ERR2138470	569	C095	3314	Stool	2015-10-22	Non-ESBL	NonESBL	VREC1420	<=1	Susceptible	<=1	Susceptible	<=2	Susceptible	4	Susceptible	<=0.25	Susceptible	<=1	Susceptible	<=0.25	Susceptible	<=4	Susceptible
ERR2138471	569	C095	3314	Stool	2015-10-22	Non-ESBL	NonESBL	VREC1421	<=1	Susceptible	<=1	Susceptible	<=2	Susceptible	4	Susceptible	<=0.25	Susceptible	<=1	Susceptible	<=0.25	Susceptible	<=4	Susceptible
ERR2146831	569	C095	3314	Stool	2015-10-22	Non-ESBL	NonESBL	VREC1422	<=1	Susceptible	<=1	Susceptible	<=2	Susceptible	4	Susceptible	<=0.25	Susceptible	<=1	Susceptible	<=0.25	Susceptible	<=4	Susceptible
ERR2138485	59	D062	3328	Stool	2015-10-26	Non-ESBL	NonESBL	VREC1443	<=1	Susceptible	<=1	Susceptible	<=2	Susceptible	>=32	Resistant	>=4	Resistant	<=1	Susceptible	<=0.25	Susceptible	8	Susceptible
ERR2138486	59	D062	3328	Stool	2015-10-26	Non-ESBL	NonESBL	VREC1444	<=1	Susceptible	<=1	Susceptible	<=2	Susceptible	>=32	Resistant	>=4	Resistant	<=1	Susceptible	<=0.25	Susceptible	16	Intermediate
ERR2138487	59	D062	3328	Stool	2015-10-26	Non-ESBL	NonESBL	VREC1445	<=1	Susceptible	<=1	Susceptible	<=2	Susceptible	>=32	Resistant	>=4	Resistant	<=1	Susceptible	<=0.25	Susceptible	8	Susceptible
ERR2138488	59	D062	3328	Stool	2015-10-26	Non-ESBL	NonESBL	VREC1446	<=1	Susceptible	<=1	Susceptible	<=2	Susceptible	>=32	Resistant	>=4	Resistant	<=1	Susceptible	<=0.25	Susceptible	8	Susceptible
ERR2138489	59	D062	3328	Stool	2015-10-26	Non-ESBL	NonESBL	VREC1447	<=1	Susceptible	<=1	Susceptible	<=2	Susceptible	>=32	Resistant	>=4	Resistant	<=1	Susceptible	<=0.25	Susceptible	8	Susceptible
ERR2138481	69	C096	3329	Stool	2015-10-26	Non-ESBL	NonESBL	VREC1438	<=1	Susceptible	<=1	Susceptible	<=2	Susceptible	8	Susceptible	>=4	Resistant	<=1	Susceptible	<=0.25	Susceptible	<=4	Susceptible
ERR2138482	69	C096	3329	Stool	2015-10-26	Non-ESBL	NonESBL	VREC1439	<=1	Susceptible	<=1	Susceptible	<=2	Susceptible	8	Susceptible	>=4	Resistant	<=1	Susceptible	<=0.25	Susceptible	<=4	Susceptible
ERR2138483	69	C096	3329	Stool	2015-10-26	Non-ESBL	NonESBL	VREC1440	<=1	Susceptible	<=1	Susceptible	<=2	Susceptible	8	Susceptible	>=4	Resistant	<=1	Susceptible	<=0.25	Susceptible	<=4	Susceptible
ERR2138484	69	C096	3329	Stool	2015-10-26	Non-ESBL	NonESBL	VREC1441	<=1	Susceptible	<=1	Susceptible	<=2	Susceptible	8	Susceptible	>=4	Resistant	<=1	Susceptible	<=0.25	Susceptible	<=4	Susceptible
ERR2138502	69	C096	3329	Stool	2015-10-26	Non-ESBL	NonESBL	VREC1442	<=1	Susceptible	<=1	Susceptible	<=2	Susceptible	4	Susceptible	>=4	Resistant	<=1	Susceptible	<=0.25	Susceptible	<=4	Susceptible
ERR2681463	59	C094	3330	Stool	2015-10-26	Non-ESBL	NonESBL	VREC1433	<=1	Susceptible	<=1	Susceptible	<=2	Susceptible	4	Susceptible	<=0.25	Susceptible	<=1	Susceptible	<=0.25	Susceptible	<=4	Susceptible
ERR2146833	59	C094	3330	Stool	2015-10-26	Non-ESBL	NonESBL	VREC1434	<=1	Susceptible	<=1	Susceptible	<=2	Susceptible	4	Susceptible	<=0.25	Susceptible	<=1	Susceptible	<=0.25	Susceptible	<=4	Susceptible
ERR2138479	59	C094	3330	Stool	2015-10-26	Non-ESBL	NonESBL	VREC1435	<=1	Susceptible	<=1	Susceptible	<=2	Susceptible	4	Susceptible	<=0.25	Susceptible	<=1	Susceptible	<=0.25	Susceptible	<=4	Susceptible
ERR2138480	59	C094	3330	Stool	2015-10-26	Non-ESBL	NonESBL	VREC1436	<=1	Susceptible	<=1	Susceptible	<=2	Susceptible	4	Susceptible	<=0.25	Susceptible	<=1	Susceptible	<=0.25	Susceptible	<=4	Susceptible
ERR2138501	59	C094	3330	Stool	2015-10-26	Non-ESBL	NonESBL	VREC1437	<=1	Susceptible	<=1	Susceptible	<=2	Susceptible	4	Susceptible	<=0.25	Susceptible	<=1	Susceptible	<=0.25	Susceptible	<=4	Susceptible
ERR2138490	69	C096	3338	Stool	2015-10-27	Non-ESBL	NonESBL	VREC1448	<=1	Susceptible	<=1	Susceptible	<=2	Susceptible	8	Susceptible	>=4	Resistant	<=1	Susceptible	<=0.25	Susceptible	<=4	Susceptible
ERR2138609	69	C096	3338	Stool	2015-10-27	Non-ESBL	NonESBL	VREC1449	<=1	Susceptible	<=1	Susceptible	<=2	Susceptible	8	Susceptible	>=4	Resistant	<=1	Susceptible	<=0.25	Susceptible	<=4	Susceptible
ERR2138491	69	C096	3338	Stool	2015-10-27	Non-ESBL	NonESBL	VREC1450	<=1	Susceptible	<=1	Susceptible	<=2	Susceptible	8	Susceptible	>=4	Resistant	<=1	Susceptible	<=0.25	Susceptible	<=4	Susceptible
ERR2138492	69	C096	3338	Stool	2015-10-27	Non-ESBL	NonESBL	VREC1451	<=1	Susceptible	<=1	Susceptible	<=2	Susceptible	8	Susceptible	>=4	Resistant	<=1	Susceptible	<=0.25	Susceptible	<=4	Susceptible
ERR2138503	69	C096	3338	Stool	2015-10-27	Non-ESBL	NonESBL	VREC1452	<=1	Susceptible	<=1	Susceptible	<=2	Susceptible	8	Susceptible	>=4	Resistant	<=1	Susceptible	<=0.25	Susceptible	<=4	Susceptible
ERR2138504	69	C096	3352	Stool	2015-10-28	Non-ESBL	NonESBL	VREC1458	<=1	Susceptible	<=1	Susceptible	<=2	Susceptible	8	Susceptible	>=4	Resistant	<=1	Susceptible	<=0.25	Susceptible	<=4	Susceptible
ERR2146834	69	C096	3352	Stool	2015-10-28	Non-ESBL	NonESBL	VREC1459	<=1	Susceptible	<=1	Susceptible	<=2	Susceptible	8	Susceptible	>=4	Resistant	<=1	Susceptible	<=0.25	Susceptible	<=4	Susceptible
ERR2138493	69	C096	3352	Stool	2015-10-28	Non-ESBL	NonESBL	VREC1460	<=1	Susceptible	<=1	Susceptible	<=2	Susceptible	8	Susceptible	>=4	Resistant	<=1	Susceptible	<=0.25	Susceptible	<=4	Susceptible
ERR2138494	69	C096	3352	Stool	2015-10-28	Non-ESBL	NonESBL	VREC1461	<=1	Susceptible	<=1	Susceptible	<=2	Susceptible	8	Susceptible	>=4	Resistant	<=1	Susceptible	<=0.25	Susceptible	<=4	Susceptible
ERR2138505	69	C096	3352	Stool	2015-10-28	Non-ESBL	NonESBL	VREC1462	<=1	Susceptible	<=1	Susceptible	<=2	Susceptible	8	Susceptible	>=4	Resistant	<=1	Susceptible	<=0.25	Susceptible	<=4	Susceptible
ERR2138506	6286	C101	3353	Stool	2015-10-28	Non-ESBL	NonESBL	VREC1463	<=1	Susceptible	<=1	Susceptible	<=2	Susceptible	<=2	Susceptible	<=0.25	Susceptible	<=1	Susceptible	<=0.25	Susceptible	<=4	Susceptible
ERR2138507	6286	C101	3353	Stool	2015-10-28	Non-ESBL	NonESBL	VREC1464	<=1	Susceptible	<=1	Susceptible	<=2	Susceptible	<=2	Susceptible	<=0.25	Susceptible	<=1	Susceptible	<=0.25	Susceptible	<=4	Susceptible
ERR2138560	6286	C101	3353	Stool	2015-10-28	Non-ESBL	NonESBL	VREC1465	<=1	Susceptible	<=1	Susceptible	<=2	Susceptible	<=2	Susceptible	<=0.25	Susceptible	<=1	Susceptible	<=0.25	Susceptible	<=4	Susceptible
ERR2138508	6286	C101	3353	Stool	2015-10-28	Non-ESBL	NonESBL	VREC1466	<=1	Susceptible	<=1	Susceptible	<=2	Susceptible	<=2	Susceptible	<=0.25	Susceptible	<=1	Susceptible	<=0.25	Susceptible	<=4	Susceptible
ERR2138509	6286	C101	3353	Stool	2015-10-28	Non-ESBL	NonESBL	VREC1467	<=1	Susceptible	<=1	Susceptible	<=2	Susceptible	<=2	Susceptible	<=0.25	Susceptible	<=1	Susceptible	<=0.25	Susceptible	<=4	Susceptible
ERR2138510	59	D062	3359	Stool	2015-10-30	Non-ESBL	NonESBL	VREC1468	<=1	Susceptible	<=1	Susceptible	<=2	Susceptible	>=32	Resistant	>=4	Resistant	<=1	Susceptible	<=0.25	Susceptible	8	Susceptible
ERR2138511	59	D062	3359	Stool	2015-10-30	Non-ESBL	NonESBL	VREC1469	<=1	Susceptible	<=1	Susceptible	<=2	Susceptible	>=32	Resistant	>=4	Resistant	<=1	Susceptible	<=0.25	Susceptible	16	Intermediate
ERR2138512	59	D062	3359	Stool	2015-10-30	Non-ESBL	NonESBL	VREC1470	<=1	Susceptible	<=1	Susceptible	<=2	Susceptible	>=32	Resistant	>=4	Resistant	<=1	Susceptible	<=0.25	Susceptible	8	Susceptible
ERR2138513	59	D062	3359	Stool	2015-10-30	Non-ESBL	NonESBL	VREC1471	<=1	Susceptible	<=1	Susceptible	<=2	Susceptible	>=32	Resistant	>=4	Resistant	<=1	Susceptible	<=0.25	Susceptible	8	Susceptible
ERR2138514	59	D062	3359	Stool	2015-10-30	Non-ESBL	NonESBL	VREC1472	<=1	Susceptible	<=1	Susceptible	<=2	Susceptible	>=32	Resistant	>=4	Resistant	<=1	Susceptible	<=0.25	Susceptible	8	Susceptible
ERR2138516	7095	C095	3360	Stool	2015-10-30	Non-ESBL	NonESBL	VREC1474	<=1	Susceptible	<=1	Susceptible	<=2	Susceptible	<=2	Susceptible	<=0.25	Susceptible	<=1	Susceptible	<=0.25	Susceptible	<=4	Susceptible
ERR2138515	5430	C095	3360	Stool	2015-10-30	Non-ESBL	NonESBL	VREC1473	<=1	Susceptible	<=1	Susceptible	<=2	Susceptible	<=2	Susceptible	<=0.25	Susceptible	<=1	Susceptible	<=0.25	Susceptible	<=4	Susceptible
ERR2138704	5430	C095	3360	Stool	2015-10-30	Non-ESBL	NonESBL	VREC1489	<=1	Susceptible	<=1	Susceptible	<=2	Susceptible	<=2	Susceptible	<=0.25	Susceptible	<=1	Susceptible	<=0.25	Susceptible	<=4	Susceptible
ERR2138705	5430	C095	3360	Stool	2015-10-30	Non-ESBL	NonESBL	VREC1490	<=1	Susceptible	<=1	Susceptible	<=2	Susceptible	<=2	Susceptible	<=0.25	Susceptible	<=1	Susceptible	<=0.25	Susceptible	<=4	Susceptible
ERR2138706	5430	C095	3360	Stool	2015-10-30	Non-ESBL	NonESBL	VREC1491	<=1	Susceptible	<=1	Susceptible	<=2	Susceptible	<=2	Susceptible	<=0.25	Susceptible	<=1	Susceptible	<=0.25	Susceptible	<=4	Susceptible
ERR2138517	1193	D053	3361	Stool	2015-10-30	Non-ESBL	NonESBL	VREC1475	<=1	Susceptible	<=1	Susceptible	<=2	Susceptible	16	Resistant	>=4	Resistant	<=1	Susceptible	<=0.25	Susceptible	>=128	Resistant
ERR2138701	1193	D053	3361	Stool	2015-10-30	Non-ESBL	NonESBL	VREC1476	<=1	Susceptible	<=1	Susceptible	<=2	Susceptible	8	Susceptible	>=4	Resistant	<=1	Susceptible	<=0.25	Susceptible	<=4	Susceptible
ERR2138702	1193	D053	3361	Stool	2015-10-30	Non-ESBL	NonESBL	VREC1477	<=1	Susceptible	<=1	Susceptible	<=2	Susceptible	16	Resistant	>=4	Resistant	<=1	Susceptible	<=0.25	Susceptible	>=128	Resistant
ERR2138703	1193	D053	3361	Stool	2015-10-30	Non-ESBL	NonESBL	VREC1478	<=1	Susceptible	<=1	Susceptible	<=2	Susceptible	8	Susceptible	>=4	Resistant	<=1	Susceptible	<=0.25	Susceptible	<=4	Susceptible
ERR2138518	1193	D053	3361	Stool	2015-10-30	Non-ESBL	NonESBL	VREC1479	<=1	Susceptible	<=1	Susceptible	<=2	Susceptible	8	Susceptible	>=4	Resistant	<=1	Susceptible	<=0.25	Susceptible	<=4	Susceptible
ERR2138519	59	C102	3363	Stool	2015-10-30	Non-ESBL	NonESBL	VREC1480	<=1	Susceptible	<=1	Susceptible	<=2	Susceptible	4	Susceptible	<=0.25	Susceptible	<=1	Susceptible	<=0.25	Susceptible	8	Susceptible
ERR2138520	59	C102	3363	Stool	2015-10-30	Non-ESBL	NonESBL	VREC1481	<=1	Susceptible	<=1	Susceptible	<=2	Susceptible	4	Susceptible	<=0.25	Susceptible	<=1	Susceptible	<=0.25	Susceptible	<=4	Susceptible
ERR2138521	59	C102	3363	Stool	2015-10-30	Non-ESBL	NonESBL	VREC1482	<=1	Susceptible	<=1	Susceptible	<=2	Susceptible	8	Susceptible	<=0.25	Susceptible	<=1	Susceptible	<=0.25	Susceptible	<=4	Susceptible
ERR2138522	59	C102	3363	Stool	2015-10-30	Non-ESBL	NonESBL	VREC1483	<=1	Susceptible	<=1	Susceptible	<=2	Susceptible	16	Resistant	<=0.25	Susceptible	<=1	Susceptible	<=0.25	Susceptible	8	Susceptible
ERR2138561	58	D063	3364	Stool	2015-10-30	Non-ESBL	NonESBL	VREC1484	<=1	Susceptible	<=1	Susceptible	<=2	Susceptible	<=2	Susceptible	<=0.25	Susceptible	<=1	Susceptible	<=0.25	Susceptible	<=4	Susceptible
ERR2138562	58	D063	3364	Stool	2015-10-30	Non-ESBL	NonESBL	VREC1485	<=1	Susceptible	<=1	Susceptible	<=2	Susceptible	<=2	Susceptible	<=0.25	Susceptible	<=1	Susceptible	<=0.25	Susceptible	<=4	Susceptible
ERR2138563	58	D063	3364	Stool	2015-10-30	Non-ESBL	NonESBL	VREC1486	<=1	Susceptible	<=1	Susceptible	<=2	Susceptible	<=2	Susceptible	<=0.25	Susceptible	<=1	Susceptible	<=0.25	Susceptible	<=4	Susceptible
ERR2138564	58	D063	3364	Stool	2015-10-30	Non-ESBL	NonESBL	VREC1487	<=1	Susceptible	<=1	Susceptible	<=2	Susceptible	8	Susceptible	<=0.25	Susceptible	<=1	Susceptible	<=0.25	Susceptible	8	Susceptible
ERR2138523	58	D063	3364	Stool	2015-10-30	Non-ESBL	NonESBL	VREC1488	<=1	Susceptible	<=1	Susceptible	<=2	Susceptible	<=2	Susceptible	<=0.25	Susceptible	<=1	Susceptible	<=0.25	Susceptible	<=4	Susceptible
ERR2138707	421	D064	3373	Stool	2015-11-02	Non-ESBL	NonESBL	VREC1492	<=1	Susceptible	<=1	Susceptible	<=2	Susceptible	<=2	Susceptible	<=0.25	Susceptible	<=1	Susceptible	<=0.25	Susceptible	<=4	Susceptible
ERR2138565	421	D064	3373	Stool	2015-11-02	Non-ESBL	NonESBL	VREC1493	<=1	Susceptible	<=1	Susceptible	<=2	Susceptible	<=2	Susceptible	<=0.25	Susceptible	<=1	Susceptible	<=0.25	Susceptible	<=4	Susceptible
ERR2138718	421	D064	3373	Stool	2015-11-02	Non-ESBL	NonESBL	VREC1494	<=1	Susceptible	<=1	Susceptible	<=2	Susceptible	<=2	Susceptible	<=0.25	Susceptible	<=1	Susceptible	<=0.25	Susceptible	<=4	Susceptible
ERR2138524	421	D064	3373	Stool	2015-11-02	Non-ESBL	NonESBL	VREC1495	<=1	Susceptible	<=1	Susceptible	<=2	Susceptible	<=2	Susceptible	<=0.25	Susceptible	<=1	Susceptible	<=0.25	Susceptible	<=4	Susceptible
ERR2138525	421	D064	3373	Stool	2015-11-02	Non-ESBL	NonESBL	VREC1496	<=1	Susceptible	<=1	Susceptible	<=2	Susceptible	<=2	Susceptible	<=0.25	Susceptible	<=1	Susceptible	<=0.25	Susceptible	<=4	Susceptible
ERR2138693	58	D063	3376	Stool	2015-11-02	Non-ESBL	NonESBL	VREC1502	<=1	Susceptible	<=1	Susceptible	<=2	Susceptible	<=2	Susceptible	<=0.25	Susceptible	<=1	Susceptible	<=0.25	Susceptible	<=4	Susceptible
ERR2138720	58	D063	3376	Stool	2015-11-02	Non-ESBL	NonESBL	VREC1503	<=1	Susceptible	<=1	Susceptible	<=2	Susceptible	<=2	Susceptible	<=0.25	Susceptible	<=1	Susceptible	<=0.25	Susceptible	<=4	Susceptible
ERR2138721	58	D063	3376	Stool	2015-11-02	Non-ESBL	NonESBL	VREC1504	<=1	Susceptible	<=1	Susceptible	<=2	Susceptible	<=2	Susceptible	<=0.25	Susceptible	<=1	Susceptible	<=0.25	Susceptible	<=4	Susceptible
ERR2138694	58	D063	3376	Stool	2015-11-02	Non-ESBL	NonESBL	VREC1505	<=1	Susceptible	<=1	Susceptible	<=2	Susceptible	<=2	Susceptible	<=0.25	Susceptible	<=1	Susceptible	<=0.25	Susceptible	<=4	Susceptible
ERR2138567	58	D063	3376	Stool	2015-11-02	Non-ESBL	NonESBL	VREC1506	<=1	Susceptible	<=1	Susceptible	<=2	Susceptible	<=2	Susceptible	<=0.25	Susceptible	<=1	Susceptible	<=0.25	Susceptible	<=4	Susceptible
ERR2138528	635	C100	3384	Stool	2015-11-03	Non-ESBL	NonESBL	VREC1501	<=1	Susceptible	<=1	Susceptible	<=2	Susceptible	<=2	Susceptible	<=0.25	Susceptible	<=1	Susceptible	<=0.25	Susceptible	<=4	Susceptible
ERR2138566	635	C100	3384	Stool	2015-11-03	Non-ESBL	NonESBL	VREC1497	<=1	Susceptible	<=1	Susceptible	<=2	Susceptible	<=2	Susceptible	<=0.25	Susceptible	<=1	Susceptible	<=0.25	Susceptible	<=4	Susceptible
ERR2138527	635	C100	3384	Stool	2015-11-03	Non-ESBL	NonESBL	VREC1500	<=1	Susceptible	<=1	Susceptible	<=2	Susceptible	<=2	Susceptible	<=0.25	Susceptible	<=1	Susceptible	<=0.25	Susceptible	<=4	Susceptible
ERR2138526	7095	C100	3384	Stool	2015-11-03	Non-ESBL	NonESBL	VREC1499	<=1	Susceptible	<=1	Susceptible	<=2	Susceptible	4	Susceptible	<=0.25	Susceptible	<=1	Susceptible	<=0.25	Susceptible	<=4	Susceptible
ERR2138719	7095	C100	3384	Stool	2015-11-03	Non-ESBL	NonESBL	VREC1498	<=1	Susceptible	<=1	Susceptible	<=2	Susceptible	4	Susceptible	<=0.25	Susceptible	<=1	Susceptible	<=0.25	Susceptible	<=4	Susceptible
ERR2146844	1193	C089	3400	Stool	2015-11-04	Non-ESBL	NonESBL	VREC1507	<=1	Susceptible	<=1	Susceptible	<=2	Susceptible	8	Susceptible	>=4	Resistant	>=16	Resistant	<=0.25	Susceptible	<=4	Susceptible
ERR2138529	1193	C089	3400	Stool	2015-11-04	Non-ESBL	NonESBL	VREC1508	<=1	Susceptible	<=1	Susceptible	<=2	Susceptible	8	Susceptible	>=4	Resistant	>=16	Resistant	<=0.25	Susceptible	<=4	Susceptible
ERR2146845	1193	C089	3400	Stool	2015-11-04	Non-ESBL	NonESBL	VREC1509	<=1	Susceptible	<=1	Susceptible	<=2	Susceptible	8	Susceptible	>=4	Resistant	>=16	Resistant	<=0.25	Susceptible	<=4	Susceptible
ERR2138722	1193	C089	3400	Stool	2015-11-04	Non-ESBL	NonESBL	VREC1510	<=1	Susceptible	<=1	Susceptible	<=2	Susceptible	8	Susceptible	>=4	Resistant	>=16	Resistant	<=0.25	Susceptible	<=4	Susceptible
ERR2138723	1193	C089	3400	Stool	2015-11-04	Non-ESBL	NonESBL	VREC1511	<=1	Susceptible	<=1	Susceptible	<=2	Susceptible	8	Susceptible	>=4	Resistant	>=16	Resistant	<=0.25	Susceptible	<=4	Susceptible
ERR2138530	7099	C105	3405	Stool	2015-11-05	Non-ESBL	NonESBL	VREC1512	<=1	Susceptible	<=1	Susceptible	<=2	Susceptible	<=2	Susceptible	<=0.25	Susceptible	<=1	Susceptible	<=0.25	Susceptible	<=4	Susceptible
ERR2138531	7099	C105	3405	Stool	2015-11-05	Non-ESBL	NonESBL	VREC1513	<=1	Susceptible	<=1	Susceptible	<=2	Susceptible	<=2	Susceptible	<=0.25	Susceptible	<=1	Susceptible	<=0.25	Susceptible	<=4	Susceptible
ERR2146836	7099	C105	3405	Stool	2015-11-05	Non-ESBL	NonESBL	VREC1514	<=1	Susceptible	<=1	Susceptible	<=2	Susceptible	<=2	Susceptible	<=0.25	Susceptible	<=1	Susceptible	<=0.25	Susceptible	<=4	Susceptible
ERR2138532	7099	C105	3405	Stool	2015-11-05	Non-ESBL	NonESBL	VREC1515	<=1	Susceptible	<=1	Susceptible	<=2	Susceptible	<=2	Susceptible	<=0.25	Susceptible	<=1	Susceptible	<=0.25	Susceptible	<=4	Susceptible
ERR2138533	7099	C105	3405	Stool	2015-11-05	Non-ESBL	NonESBL	VREC1516	<=1	Susceptible	<=1	Susceptible	<=2	Susceptible	<=2	Susceptible	<=0.25	Susceptible	<=1	Susceptible	<=0.25	Susceptible	<=4	Susceptible
ERR2138534	131	D066	3406	Blood	2015-11-04	Non-ESBL	NonESBL	VREC1520	<=1	Susceptible	<=1	Susceptible	<=2	Susceptible	8	Susceptible	<=0.25	Susceptible	<=1	Susceptible	<=0.25	Susceptible	<=4	Susceptible
ERR2138535	131	D066	3406	Blood	2015-11-04	Non-ESBL	NonESBL	VREC1521	<=1	Susceptible	<=1	Susceptible	<=2	Susceptible	8	Susceptible	<=0.25	Susceptible	<=1	Susceptible	<=0.25	Susceptible	<=4	Susceptible
ERR2138536	131	D066	3406	Blood	2015-11-04	Non-ESBL	NonESBL	VREC1522	<=1	Susceptible	<=1	Susceptible	<=2	Susceptible	8	Susceptible	<=0.25	Susceptible	<=1	Susceptible	<=0.25	Susceptible	<=4	Susceptible
ERR2138537	131	D066	3406	Blood	2015-11-04	Non-ESBL	NonESBL	VREC1526	<=1	Susceptible	<=1	Susceptible	<=2	Susceptible	8	Susceptible	<=0.25	Susceptible	<=1	Susceptible	<=0.25	Susceptible	<=4	Susceptible
ERR2138712	131	D066	3406	Blood	2015-11-04	Non-ESBL	NonESBL	VREC1525	<=1	Susceptible	<=1	Susceptible	<=2	Susceptible	8	Susceptible	<=0.25	Susceptible	<=1	Susceptible	<=0.25	Susceptible	<=4	Susceptible
ERR2138713	131	D066	3406	Blood	2015-11-04	Non-ESBL	NonESBL	VREC1524	<=1	Susceptible	<=1	Susceptible	<=2	Susceptible	8	Susceptible	<=0.25	Susceptible	<=1	Susceptible	<=0.25	Susceptible	<=4	Susceptible
ERR2138714	131	D066	3406	Blood	2015-11-04	Non-ESBL	NonESBL	VREC1523	<=1	Susceptible	<=1	Susceptible	<=2	Susceptible	8	Susceptible	<=0.25	Susceptible	<=1	Susceptible	<=0.25	Susceptible	<=4	Susceptible
ERR2138715	131	D066	3406	Blood	2015-11-04	Non-ESBL	NonESBL	VREC1519	<=1	Susceptible	<=1	Susceptible	<=2	Susceptible	8	Susceptible	<=0.25	Susceptible	<=1	Susceptible	<=0.25	Susceptible	<=4	Susceptible
ERR2138724	131	D066	3406	Blood	2015-11-04	Non-ESBL	NonESBL	VREC1517	<=1	Susceptible	<=1	Susceptible	<=2	Susceptible	8	Susceptible	<=0.25	Susceptible	<=1	Susceptible	<=0.25	Susceptible	<=4	Susceptible
ERR2138725	131	D066	3406	Blood	2015-11-04	Non-ESBL	NonESBL	VREC1518	<=1	Susceptible	<=1	Susceptible	<=2	Susceptible	8	Susceptible	<=0.25	Susceptible	<=1	Susceptible	<=0.25	Susceptible	<=4	Susceptible
ERR2138538	4087	C106	3414	Stool	2015-11-06	Non-ESBL	NonESBL	VREC1529	<=1	Susceptible	<=1	Susceptible	<=2	Susceptible	<=2	Susceptible	<=0.25	Susceptible	<=1	Susceptible	<=0.25	Susceptible	<=4	Susceptible
ERR2138727	216	C106	3414	Stool	2015-11-06	Non-ESBL	NonESBL	VREC1530	<=1	Susceptible	<=1	Susceptible	<=2	Susceptible	<=2	Susceptible	<=0.25	Susceptible	<=1	Susceptible	<=0.25	Susceptible	<=4	Susceptible
ERR2138726	4087	C106	3414	Stool	2015-11-06	Non-ESBL	NonESBL	VREC1531	<=1	Susceptible	<=1	Susceptible	<=2	Susceptible	<=2	Susceptible	<=0.25	Susceptible	<=1	Susceptible	<=0.25	Susceptible	<=4	Susceptible
ERR2138737	7095	C104	3421	Stool	2015-11-09	Non-ESBL	NonESBL	VREC1541	0.125	Susceptible	0.38	Susceptible	2	Susceptible	12	Resistant	0.19	Susceptible	<=1	Susceptible	0.023	Susceptible	<=4	Susceptible
ERR2138709	540	D066	3424	Stool	2015-11-09	Non-ESBL	NonESBL	VREC1567	<=1	Susceptible	<=1	Susceptible	<=2	Susceptible	4	Susceptible	<=0.25	Susceptible	<=1	Susceptible	<=0.25	Susceptible	<=4	Susceptible
ERR2138708	540	D066	3424	Stool	2015-11-09	Non-ESBL	NonESBL	VREC1568	<=1	Susceptible	<=1	Susceptible	<=2	Susceptible	4	Susceptible	<=0.25	Susceptible	<=1	Susceptible	<=0.25	Susceptible	<=4	Susceptible
ERR2138717	540	D066	3424	Stool	2015-11-09	Non-ESBL	NonESBL	VREC1569	<=1	Susceptible	<=1	Susceptible	<=2	Susceptible	4	Susceptible	<=0.25	Susceptible	<=1	Susceptible	<=0.25	Susceptible	<=4	Susceptible
ERR2138610	131	D066	3424	Stool	2015-11-09	Non-ESBL	NonESBL	VREC1570	<=1	Susceptible	<=1	Susceptible	<=2	Susceptible	8	Susceptible	<=0.25	Susceptible	<=1	Susceptible	<=0.25	Susceptible	<=4	Susceptible
ERR2138669	131	D066	3424	Stool	2015-11-09	Non-ESBL	NonESBL	VREC1571	<=1	Susceptible	<=1	Susceptible	<=2	Susceptible	8	Susceptible	<=0.25	Susceptible	<=1	Susceptible	<=0.25	Susceptible	<=4	Susceptible
ERR2138559	7095	C098	3432	Stool	2015-11-10	Non-ESBL	NonESBL	VREC1566	0.094	Susceptible	0.25	Susceptible	2	Susceptible	12	Resistant	0.125	Susceptible	<=1	Susceptible	0.016	Susceptible	<=4	Susceptible
ERR2138555	7095	C098	3432	Stool	2015-11-10	Non-ESBL	NonESBL	VREC1562	<=1	Susceptible	<=1	Susceptible	<=2	Susceptible	<=2	Susceptible	<=0.25	Susceptible	<=1	Susceptible	<=0.25	Susceptible	<=4	Susceptible
ERR2138556	7095	C098	3432	Stool	2015-11-10	Non-ESBL	NonESBL	VREC1563	0.094	Susceptible	0.38	Susceptible	2	Susceptible	12	Resistant	0.125	Susceptible	<=1	Susceptible	0.094	Susceptible	<=4	Susceptible
ERR2138558	7095	C098	3432	Stool	2015-11-10	Non-ESBL	NonESBL	VREC1565	4	Resistant	<=1	Susceptible	<=2	Susceptible	<=2	Susceptible	<=0.25	Susceptible	<=1	Susceptible	0.023	Susceptible	<=4	Susceptible
ERR2138557	7095	C098	3432	Stool	2015-11-10	Non-ESBL	NonESBL	VREC1564	4	Resistant	<=1	Susceptible	<=2	Susceptible	<=2	Susceptible	<=0.25	Susceptible	<=1	Susceptible	0.023	Susceptible	<=4	Susceptible
ERR2138547	69	C096	3442	Stool	2015-11-11	Non-ESBL	NonESBL	VREC1552	<=1	Susceptible	<=1	Susceptible	<=2	Susceptible	4	Susceptible	>=4	Resistant	<=1	Susceptible	<=0.25	Susceptible	<=4	Susceptible
ERR2138548	69	C096	3442	Stool	2015-11-11	Non-ESBL	NonESBL	VREC1553	<=1	Susceptible	<=1	Susceptible	<=2	Susceptible	8	Susceptible	>=4	Resistant	<=1	Susceptible	<=0.25	Susceptible	<=4	Susceptible
ERR2138549	69	C096	3442	Stool	2015-11-11	Non-ESBL	NonESBL	VREC1554	<=1	Susceptible	<=1	Susceptible	<=2	Susceptible	4	Susceptible	>=4	Resistant	<=1	Susceptible	<=0.25	Susceptible	<=4	Susceptible
ERR2138550	69	C096	3442	Stool	2015-11-11	Non-ESBL	NonESBL	VREC1555	<=1	Susceptible	<=1	Susceptible	<=2	Susceptible	4	Susceptible	>=4	Resistant	<=1	Susceptible	<=0.25	Susceptible	<=4	Susceptible
ERR2138568	69	C096	3442	Stool	2015-11-11	Non-ESBL	NonESBL	VREC1556	<=1	Susceptible	<=1	Susceptible	<=2	Susceptible	4	Susceptible	>=4	Resistant	<=1	Susceptible	<=0.25	Susceptible	<=4	Susceptible
ERR2138542	69	C100	3443	Stool	2015-11-11	Non-ESBL	NonESBL	VREC1547	<=1	Susceptible	<=1	Susceptible	<=2	Susceptible	4	Susceptible	>=4	Resistant	<=1	Susceptible	<=0.25	Susceptible	<=4	Susceptible
ERR2138543	69	C100	3443	Stool	2015-11-11	Non-ESBL	NonESBL	VREC1548	<=1	Susceptible	<=1	Susceptible	<=2	Susceptible	4	Susceptible	>=4	Resistant	<=1	Susceptible	<=0.25	Susceptible	<=4	Susceptible
ERR2138544	69	C100	3443	Stool	2015-11-11	Non-ESBL	NonESBL	VREC1549	<=1	Susceptible	<=1	Susceptible	<=2	Susceptible	4	Susceptible	>=4	Resistant	<=1	Susceptible	<=0.25	Susceptible	<=4	Susceptible
ERR2138545	69	C100	3443	Stool	2015-11-11	Non-ESBL	NonESBL	VREC1550	<=1	Susceptible	<=1	Susceptible	<=2	Susceptible	4	Susceptible	>=4	Resistant	<=1	Susceptible	<=0.25	Susceptible	<=4	Susceptible
ERR2138546	69	C100	3443	Stool	2015-11-11	Non-ESBL	NonESBL	VREC1551	<=1	Susceptible	<=1	Susceptible	<=2	Susceptible	4	Susceptible	>=4	Resistant	<=1	Susceptible	<=0.25	Susceptible	<=4	Susceptible
ERR2138711	95	C039	3445	Stool	2015-11-12	Non-ESBL	NonESBL	VREC1542	<=1	Susceptible	<=1	Susceptible	<=2	Susceptible	4	Susceptible	<=0.25	Susceptible	<=1	Susceptible	<=0.25	Susceptible	<=4	Susceptible
ERR2138539	95	C039	3445	Stool	2015-11-12	Non-ESBL	NonESBL	VREC1543	<=1	Susceptible	<=1	Susceptible	<=2	Susceptible	4	Susceptible	<=0.25	Susceptible	<=1	Susceptible	<=0.25	Susceptible	<=4	Susceptible
ERR2138540	95	C039	3445	Stool	2015-11-12	Non-ESBL	NonESBL	VREC1544	<=1	Susceptible	<=1	Susceptible	<=2	Susceptible	4	Susceptible	<=0.25	Susceptible	<=1	Susceptible	<=0.25	Susceptible	<=4	Susceptible
ERR2138541	95	C039	3445	Stool	2015-11-12	Non-ESBL	NonESBL	VREC1545	<=1	Susceptible	<=1	Susceptible	<=2	Susceptible	4	Susceptible	<=0.25	Susceptible	<=1	Susceptible	<=0.25	Susceptible	<=4	Susceptible
ERR2138710	95	C039	3445	Stool	2015-11-12	Non-ESBL	NonESBL	VREC1546	<=1	Susceptible	<=1	Susceptible	<=2	Susceptible	4	Susceptible	<=0.25	Susceptible	<=1	Susceptible	<=0.25	Susceptible	<=4	Susceptible
ERR2138553	7095	C098	3448	Stool	2015-11-12	Non-ESBL	NonESBL	VREC1559	0.125	Susceptible	0.38	Susceptible	2	Susceptible	8	Susceptible	0.19	Susceptible	1.5	Susceptible	0.023	Susceptible	<=4	Susceptible
ERR2138551	7095	C098	3448	Stool	2015-11-12	Non-ESBL	NonESBL	VREC1557	0.125	Susceptible	0.38	Susceptible	2	Susceptible	12	Resistant	0.125	Susceptible	<=1	Susceptible	0.023	Susceptible	<=4	Susceptible
ERR2138554	7095	C098	3448	Stool	2015-11-12	Non-ESBL	NonESBL	VREC1560	0.125	Susceptible	0.38	Susceptible	2	Susceptible	12	Resistant	0.125	Susceptible	1	Susceptible	0.032	Susceptible	<=4	Susceptible
ERR2138569	7095	C098	3448	Stool	2015-11-12	Non-ESBL	NonESBL	VREC1561	0.125	Susceptible	0.38	Susceptible	2	Susceptible	12+32	Resistant	0.19	Susceptible	1	Susceptible	0.023	Susceptible	<=4	Susceptible
ERR2138552	7095	C098	3448	Stool	2015-11-12	Non-ESBL	NonESBL	VREC1558	<=1	Susceptible	<=1	Susceptible	<=2	Susceptible	<=2	Susceptible	<=0.25	Susceptible	<=1	Susceptible	<=0.25	Susceptible	<=4	Susceptible
ERR2138689	10	D068	3465	Stool	2015-11-16	Non-ESBL	NonESBL	VREC1572	<=1	Susceptible	<=1	Susceptible	<=2	Susceptible	<=2	Susceptible	<=0.25	Susceptible	<=1	Susceptible	<=0.25	Susceptible	<=4	Susceptible
ERR2138690	10	D068	3465	Stool	2015-11-16	Non-ESBL	NonESBL	VREC1573	<=1	Susceptible	<=1	Susceptible	<=2	Susceptible	<=2	Susceptible	<=0.25	Susceptible	<=1	Susceptible	<=0.25	Susceptible	<=4	Susceptible
ERR2138611	1494	D068	3465	Stool	2015-11-16	Non-ESBL	NonESBL	VREC1574	<=1	Susceptible	<=1	Susceptible	<=2	Susceptible	4	Susceptible	<=0.25	Susceptible	<=1	Susceptible	<=0.25	Susceptible	<=4	Susceptible
ERR2138691	155	D068	3465	Stool	2015-11-16	Non-ESBL	NonESBL	VREC1575	<=1	Susceptible	<=1	Susceptible	<=2	Susceptible	4	Susceptible	<=0.25	Susceptible	<=1	Susceptible	<=0.25	Susceptible	<=4	Susceptible
ERR2138612	131	D066	3467	Stool	2015-11-16	Non-ESBL	NonESBL	VREC1582	<=1	Susceptible	<=1	Susceptible	<=2	Susceptible	4	Susceptible	<=0.25	Susceptible	<=1	Susceptible	<=0.25	Susceptible	<=4	Susceptible
ERR2138613	131	D066	3467	Stool	2015-11-16	Non-ESBL	NonESBL	VREC1583	<=1	Susceptible	<=1	Susceptible	<=2	Susceptible	8	Susceptible	<=0.25	Susceptible	<=1	Susceptible	<=0.25	Susceptible	<=4	Susceptible
ERR2138614	131	D066	3467	Stool	2015-11-16	Non-ESBL	NonESBL	VREC1584	<=1	Susceptible	<=1	Susceptible	<=2	Susceptible	8	Susceptible	<=0.25	Susceptible	<=1	Susceptible	<=0.25	Susceptible	<=4	Susceptible
ERR2138615	131	D066	3467	Stool	2015-11-16	Non-ESBL	NonESBL	VREC1585	<=1	Susceptible	<=1	Susceptible	<=2	Susceptible	8	Susceptible	<=0.25	Susceptible	<=1	Susceptible	<=0.25	Susceptible	<=4	Susceptible
ERR2146838	131	D066	3467	Stool	2015-11-16	Non-ESBL	NonESBL	VREC1586	<=1	Susceptible	<=1	Susceptible	<=2	Susceptible	8	Susceptible	<=0.25	Susceptible	<=1	Susceptible	<=0.25	Susceptible	<=4	Susceptible
ERR2138616	88	D046	3469	Stool	2015-11-16	Non-ESBL	NonESBL	VREC1587	<=1	Susceptible	<=1	Susceptible	<=2	Susceptible	4	Susceptible	<=0.25	Susceptible	<=1	Susceptible	<=0.25	Susceptible	<=4	Susceptible
ERR2138617	88	D046	3469	Stool	2015-11-16	Non-ESBL	NonESBL	VREC1588	<=1	Susceptible	<=1	Susceptible	<=2	Susceptible	4	Susceptible	<=0.25	Susceptible	<=1	Susceptible	<=0.25	Susceptible	<=4	Susceptible
ERR2138618	88	D046	3469	Stool	2015-11-16	Non-ESBL	NonESBL	VREC1589	<=1	Susceptible	<=1	Susceptible	<=2	Susceptible	8	Susceptible	<=0.25	Susceptible	<=1	Susceptible	<=0.25	Susceptible	<=4	Susceptible
ERR2138619	2690	D046	3469	Stool	2015-11-16	Non-ESBL	NonESBL	VREC1590	<=1	Susceptible	<=1	Susceptible	<=2	Susceptible	4	Susceptible	<=0.25	Susceptible	<=1	Susceptible	<=0.25	Susceptible	<=4	Susceptible
ERR2138620	88	D046	3469	Stool	2015-11-16	Non-ESBL	NonESBL	VREC1591	<=1	Susceptible	<=1	Susceptible	<=2	Susceptible	4	Susceptible	<=0.25	Susceptible	<=1	Susceptible	<=0.25	Susceptible	<=4	Susceptible
ERR1878417	3006	D046	3469	Stool	2015-11-16	ESBL	blaCTXM1	VRES1588	16	Resistant	<=1	Susceptible	<=2	Susceptible	4	Susceptible	<=0.25	Susceptible	<=1	Susceptible	<=0.25	Susceptible	<=4	Susceptible
ERR1878418	3006	D046	3469	Stool	2015-11-16	ESBL	blaCTXM1	VRES1589	16	Resistant	<=1	Susceptible	<=2	Susceptible	4	Susceptible	<=0.25	Susceptible	<=1	Susceptible	<=0.25	Susceptible	<=4	Susceptible
ERR1878419	3006	D046	3469	Stool	2015-11-16	ESBL	blaCTXM1	VRES1590	16	Resistant	<=1	Susceptible	<=2	Susceptible	4	Susceptible	<=0.25	Susceptible	<=1	Susceptible	<=0.25	Susceptible	<=4	Susceptible
ERR1878420	3006	D046	3469	Stool	2015-11-16	ESBL	blaCTXM1	VRES1591	16	Resistant	<=1	Susceptible	<=2	Susceptible	4	Susceptible	<=0.25	Susceptible	<=1	Susceptible	<=0.25	Susceptible	<=4	Susceptible
ERR1878421	3006	D046	3469	Stool	2015-11-16	ESBL	blaCTXM1	VRES1592	16	Resistant	<=1	Susceptible	<=2	Susceptible	4	Susceptible	<=0.25	Susceptible	<=1	Susceptible	<=0.25	Susceptible	<=4	Susceptible
ERR1878422	3006	D046	3469	Stool	2015-11-16	ESBL	blaCTXM1	VRES1593	16	Resistant	<=1	Susceptible	<=2	Susceptible	4	Susceptible	<=0.25	Susceptible	<=1	Susceptible	<=0.25	Susceptible	<=4	Susceptible
ERR1878452	3006	D046	3469	Stool	2015-11-16	ESBL	blaCTXM1	VRES1594	16	Resistant	<=1	Susceptible	<=2	Susceptible	4	Susceptible	<=0.25	Susceptible	<=1	Susceptible	<=0.25	Susceptible	<=4	Susceptible
ERR1878423	3006	D046	3469	Stool	2015-11-16	ESBL	blaCTXM1	VRES1595	16	Resistant	<=1	Susceptible	<=2	Susceptible	4	Susceptible	<=0.25	Susceptible	<=1	Susceptible	<=0.25	Susceptible	<=4	Susceptible
ERR1878424	3006	D046	3469	Stool	2015-11-16	ESBL	blaCTXM1	VRES1596	16	Resistant	<=1	Susceptible	<=2	Susceptible	4	Susceptible	<=0.25	Susceptible	<=1	Susceptible	<=0.25	Susceptible	<=4	Susceptible
ERR1878425	3006	D046	3469	Stool	2015-11-16	ESBL	blaCTXM1	VRES1597	16	Resistant	<=1	Susceptible	<=2	Susceptible	4	Susceptible	<=0.25	Susceptible	<=1	Susceptible	<=0.25	Susceptible	<=4	Susceptible
ERR2138212	131	C062	2978	Blood	2015-08-24	ESBL	blaCTXM14	VREC1088	>=64	Resistant	<=1	Susceptible	4	Susceptible	16	Resistant	>=4	Resistant	>=16	Resistant	<=0.25	Susceptible	<=4	Susceptible
ERR1878353	131	D019	3310	Blood	2015-10-19	ESBL	blaCTXM27	VRES1463	>=64	Resistant	4	Intermediate	<=2	Susceptible	4	Susceptible	>=4	Resistant	<=1	Susceptible	<=0.25	Susceptible	<=4	Susceptible
ERR1878354	131	D019	3310	Blood	2015-10-19	ESBL	blaCTXM27	VRES1464	>=64	Resistant	4	Intermediate	<=2	Susceptible	4	Susceptible	>=4	Resistant	<=1	Susceptible	<=0.25	Susceptible	<=4	Susceptible
ERR2138622	410	B010	3522	Blood	2014-06-04	Non-ESBL	NonESBL	VREC1593	<=1	Susceptible	<=1	Susceptible	<=2	Susceptible	<=2	Susceptible	>=4	Resistant	<=1	Susceptible	<=0.25	Susceptible	<=4	Susceptible
ERR2138623	410	B010	3523	Blood	2014-06-04	Non-ESBL	NonESBL	VREC1594	<=1	Susceptible	<=1	Susceptible	<=2	Susceptible	<=2	Susceptible	>=4	Resistant	<=1	Susceptible	<=0.25	Susceptible	<=4	Susceptible
ERR2138624	357	B011	3524	Blood	2014-06-26	Non-ESBL	NonESBL	VREC1595	<=1	Susceptible	<=1	Susceptible	<=2	Susceptible	8	Susceptible	<=0.25	Susceptible	<=1	Susceptible	<=0.25	Susceptible	<=4	Susceptible
ERR2138625	162	B012	3527	Blood	2014-07-10	Non-ESBL	NonESBL	VREC1596	<=1	Susceptible	<=1	Susceptible	<=2	Susceptible	<=2	Susceptible	>=4	Resistant	<=1	Susceptible	<=0.25	Susceptible	<=4	Susceptible
ERR1878355	131	D019	3310	Blood	2015-10-19	ESBL	blaCTXM27	VRES1465	>=64	Resistant	4	Intermediate	<=2	Susceptible	4	Susceptible	>=4	Resistant	<=1	Susceptible	<=0.25	Susceptible	<=4	Susceptible
ERR2138626	127	B013	3529	Blood	2014-07-18	Non-ESBL	NonESBL	VREC1597	<=1	Susceptible	<=1	Susceptible	<=2	Susceptible	<=2	Susceptible	<=0.25	Susceptible	<=1	Susceptible	<=0.25	Susceptible	<=4	Susceptible
ERR2138627	127	B013	3530	Blood	2014-07-18	Non-ESBL	NonESBL	VREC1598	<=1	Susceptible	<=1	Susceptible	<=2	Susceptible	<=2	Susceptible	<=0.25	Susceptible	<=1	Susceptible	<=0.25	Susceptible	<=4	Susceptible
ERR2138628	1193	B014	3532	Blood	2014-08-13	Non-ESBL	NonESBL	VREC1599	<=1	Susceptible	<=1	Susceptible	<=2	Susceptible	4	Susceptible	>=4	Resistant	<=1	Susceptible	<=0.25	Susceptible	<=4	Susceptible
ERR1878356	131	D019	3310	Blood	2015-10-19	ESBL	blaCTXM27	VRES1466	>=64	Resistant	4	Intermediate	<=2	Susceptible	4	Susceptible	>=4	Resistant	<=1	Susceptible	<=0.25	Susceptible	<=4	Susceptible
ERR1878381	131	D019	3310	Blood	2015-10-19	ESBL	blaCTXM27	VRES1467	>=64	Resistant	4	Intermediate	<=2	Susceptible	4	Susceptible	>=4	Resistant	<=1	Susceptible	<=0.25	Susceptible	<=4	Susceptible
ERR2138629	69	B015	3549	Blood	2015-01-03	Non-ESBL	NonESBL	VREC1600	<=1	Susceptible	<=1	Susceptible	4	Susceptible	8	Susceptible	<=0.25	Susceptible	<=1	Susceptible	<=0.25	Susceptible	<=4	Susceptible
ERR1878382	131	D019	3310	Blood	2015-10-19	ESBL	blaCTXM27	VRES1468	>=64	Resistant	4	Intermediate	<=2	Susceptible	8	Susceptible	>=4	Resistant	<=1	Susceptible	<=0.25	Susceptible	<=4	Susceptible
ERR1878383	131	D019	3310	Blood	2015-10-19	ESBL	blaCTXM27	VRES1469	>=64	Resistant	4	Intermediate	<=2	Susceptible	4	Susceptible	>=4	Resistant	<=1	Susceptible	<=0.25	Susceptible	<=4	Susceptible
ERR2146839	38	B016	3552	Blood	2015-01-22	Non-ESBL	NonESBL	VREC1601	<=1	Susceptible	<=1	Susceptible	8	Susceptible	>=32	Resistant	>=4	Resistant	<=1	Susceptible	<=0.25	Susceptible	8	Susceptible
ERR2138630	69	B017	3553	Blood	2015-01-22	Non-ESBL	NonESBL	VREC1602	<=1	Susceptible	<=1	Susceptible	<=2	Susceptible	<=2	Susceptible	<=0.25	Susceptible	<=1	Susceptible	<=0.25	Susceptible	<=4	Susceptible
ERR2138631	345	B018	3555	Blood	2015-02-16	Non-ESBL	NonESBL	VREC1603	<=1	Susceptible	<=1	Susceptible	<=2	Susceptible	16	Resistant	<=0.25	Susceptible	<=1	Susceptible	<=0.25	Susceptible	64	Resistant
ERR2138642	4959	D015	3557	Blood	2015-02-24	Non-ESBL	NonESBL	VREC1604	<=1	Susceptible	<=1	Susceptible	<=2	Susceptible	<=2	Susceptible	<=0.25	Susceptible	<=1	Susceptible	<=0.25	Susceptible	<=4	Susceptible
ERR1878384	131	D019	3310	Blood	2015-10-19	ESBL	blaCTXM27	VRES1470	>=64	Resistant	4	Intermediate	<=2	Susceptible	4	Susceptible	>=4	Resistant	<=1	Susceptible	<=0.25	Susceptible	<=4	Susceptible
ERR1878385	131	D019	3310	Blood	2015-10-19	ESBL	blaCTXM27	VRES1471	>=64	Resistant	4	Intermediate	<=2	Susceptible	4	Susceptible	>=4	Resistant	<=1	Susceptible	<=0.25	Susceptible	<=4	Susceptible
ERR1878459	131	D019	3310	Blood	2015-10-19	ESBL	blaCTXM27	VRES1472	>=64	Resistant	4	Intermediate	<=2	Susceptible	8	Susceptible	>=4	Resistant	<=1	Susceptible	<=0.25	Susceptible	<=4	Susceptible
ERR2138643	4959	D015	3563	Blood	2015-01-08	Non-ESBL	NonESBL	VREC1605	<=1	Susceptible	<=1	Susceptible	<=2	Susceptible	<=2	Susceptible	<=0.25	Susceptible	<=1	Susceptible	<=0.25	Susceptible	<=4	Susceptible
ERR1878449	131	B006	3580	Blood	2015-11-20	ESBL	blaCTXM15	VRES1658	>=64	Resistant	4	Intermediate	<=2	Susceptible	16	Resistant	<=0.25	Susceptible	>=16	Resistant	<=0.25	Susceptible	<=4	Susceptible
ERR2138695	617	D068	3581	Blood	2015-11-24	Non-ESBL	NonESBL	VREC1616	<=1	Susceptible	<=1	Susceptible	<=2	Susceptible	4	Susceptible	>=4	Resistant	<=1	Susceptible	<=0.25	Susceptible	<=4	Susceptible
ERR2138654	617	D068	3582	Blood	2015-11-24	Non-ESBL	NonESBL	VREC1617	<=1	Susceptible	<=1	Susceptible	<=2	Susceptible	4	Susceptible	>=4	Resistant	<=1	Susceptible	<=0.25	Susceptible	<=4	Susceptible
ERR2138658	95	D039	3583	Blood	2015-11-30	Non-ESBL	NonESBL	VREC1621	<=1	Susceptible	<=1	Susceptible	<=2	Susceptible	<=2	Susceptible	<=0.25	Susceptible	<=1	Susceptible	<=0.25	Susceptible	<=4	Susceptible
ERR2138655	6150	D019	3584	Blood	2015-12-21	Non-ESBL	NonESBL	VREC1618	<=1	Susceptible	<=1	Susceptible	<=2	Susceptible	<=2	Susceptible	<=0.25	Susceptible	<=1	Susceptible	<=0.25	Susceptible	<=4	Susceptible
ERR2138656	162	B019	3585	Blood	2015-12-24	Non-ESBL	NonESBL	VREC1619	<=1	Susceptible	<=1	Susceptible	<=2	Susceptible	16	Resistant	>=4	Resistant	<=1	Susceptible	<=0.25	Susceptible	8	Susceptible
ERR2138657	1431	D009	3586	Blood	2015-12-26	Non-ESBL	NonESBL	VREC1620	<=1	Susceptible	<=1	Susceptible	<=2	Susceptible	4	Susceptible	>=4	Resistant	<=1	Susceptible	<=0.25	Susceptible	<=4	Susceptible
ERR2138732	226	B020	3669	Blood	2016-01-26	Non-ESBL	NonESBL	VREC1638	<=1	Susceptible	<=1	Susceptible	<=2	Susceptible	8	Susceptible	>=4	Resistant	<=1	Susceptible	<=0.25	Susceptible	<=4	Susceptible
ERR2138733	226	B020	3670	Blood	2016-01-26	Non-ESBL	NonESBL	VREC1639	<=1	Susceptible	<=1	Susceptible	<=2	Susceptible	4	Susceptible	>=4	Resistant	<=1	Susceptible	<=0.25	Susceptible	<=4	Susceptible
ERR2138734	10	B021	3671	Blood	2016-04-03	Non-ESBL	NonESBL	VREC1640	<=1	Susceptible	<=1	Susceptible	<=2	Susceptible	>=32	Resistant	>=4	Resistant	<=1	Susceptible	<=0.25	Susceptible	8	Susceptible
ERR2138735	1431	D009	3672	Blood	2016-04-07	Non-ESBL	NonESBL	VREC1641	<=1	Susceptible	<=1	Susceptible	<=2	Susceptible	8	Susceptible	>=4	Resistant	<=1	Susceptible	<=0.25	Susceptible	<=4	Susceptible
ERR2138736	131	B001	3673	Blood	2016-05-08	Non-ESBL	NonESBL	VREC1642	<=1	Susceptible	<=1	Susceptible	<=2	Susceptible	8	Susceptible	<=0.25	Susceptible	>=16	Resistant	<=0.25	Susceptible	<=4	Susceptible
ERR2138338	1193	D053	3144_3145	Blood	2015-09-23	Non-ESBL	NonESBL	VREC1236	<=1	Susceptible	<=1	Susceptible	<=2	Susceptible	16	Resistant	>=4	Resistant	<=1	Susceptible	<=0.25	Susceptible	>=128	Resistant
ERR2138339	1193	D053	3144_3145	Blood	2015-09-23	Non-ESBL	NonESBL	VREC1237	<=1	Susceptible	<=1	Susceptible	<=2	Susceptible	16	Resistant	>=4	Resistant	<=1	Susceptible	<=0.25	Susceptible	>=128	Resistant
ERR2138340	1193	D053	3144_3145	Blood	2015-09-23	Non-ESBL	NonESBL	VREC1239	<=1	Susceptible	<=1	Susceptible	<=2	Susceptible	8	Susceptible	>=4	Resistant	<=1	Susceptible	<=0.25	Susceptible	>=128	Resistant
ERR2138341	1193	D053	3144_3145	Blood	2015-09-23	Non-ESBL	NonESBL	VREC1240	<=1	Susceptible	<=1	Susceptible	<=2	Susceptible	16	Resistant	>=4	Resistant	<=1	Susceptible	<=0.25	Susceptible	>=128	Resistant
ERR2138342	1193	D053	3144_3145	Blood	2015-09-23	Non-ESBL	NonESBL	VREC1244	<=1	Susceptible	<=1	Susceptible	<=2	Susceptible	16	Resistant	>=4	Resistant	<=1	Susceptible	<=0.25	Susceptible	>=128	Resistant
ERR2138343	1193	D053	3144_3145	Blood	2015-09-23	Non-ESBL	NonESBL	VREC1246	<=1	Susceptible	<=1	Susceptible	<=2	Susceptible	>=32	Resistant	>=4	Resistant	<=1	Susceptible	<=0.25	Susceptible	>=128	Resistant
ERR2138344	1193	D053	3144_3145	Blood	2015-09-23	Non-ESBL	NonESBL	VREC1249	<=1	Susceptible	<=1	Susceptible	<=2	Susceptible	4	Susceptible	>=4	Resistant	<=1	Susceptible	<=0.25	Susceptible	<=4	Susceptible
ERR2138345	1193	D053	3144_3145	Blood	2015-09-23	Non-ESBL	NonESBL	VREC1250	<=1	Susceptible	<=1	Susceptible	<=2	Susceptible	>=32	Resistant	>=4	Resistant	<=1	Susceptible	<=0.25	Susceptible	>=128	Resistant
ERR2138346	1193	D053	3144_3145	Blood	2015-09-23	Non-ESBL	NonESBL	VREC1253	<=1	Susceptible	<=1	Susceptible	<=2	Susceptible	16	Resistant	>=4	Resistant	<=1	Susceptible	<=0.25	Susceptible	<=4	Susceptible
ERR2138347	1193	D053	3144_3145	Blood	2015-09-23	Non-ESBL	NonESBL	VREC1254	<=1	Susceptible	<=1	Susceptible	<=2	Susceptible	8	Susceptible	>=4	Resistant	<=1	Susceptible	<=0.25	Susceptible	>=128	Resistant

## Sheet: S3
Supplementary Table 3. Epidemiological and genetic links associated with strain acquisition during the study
Patient ID	Sample Number	Ecoli ST	Acquired Patient	Source Patient	Acquired Patient	Source Patient Sample	Minimum SNP	Maximum SNP	Epidemiological link	Previous Sample Number	Time between samples	Admissions between samples
C011	2486	7095	-	-	-	-	-	-	No genetic link	2395	17	Different
C036	2530	162	-	-	-	-	-	-	No genetic link	2456	10	Same
C031	2563	1193	-	-	-	-	-	-	No genetic link	2517	9	Same
C041	2645	10	-	-	-	-	-	-	No genetic link	2483	24	Different
C047	2656	10	-	-	-	-	-	-	No genetic link	2604	8	Different
C047	2656	156	-	-	-	-	-	-	No genetic link	2604	8	Different
C047	2656	388	-	-	-	-	-	-	No genetic link	2604	8	Different
C003	2673	88	-	-	-	-	-	-	No genetic link	2301	68	Different
C003	2673	394	-	-	-	-	-	-	No genetic link	2301	68	Different
D021	2692	131	-	-	-	-	-	-	No genetic link	2630	9	Different
D021	2692	540	-	-	-	-	-	-	No genetic link	2630	9	Different
C025	2714	1079	-	-	-	-	-	-	No genetic link	2383	54	Different
C025	2714	38	-	-	-	-	-	-	No genetic link	2383	54	Different
C056	2716	1193	-	-	-	-	-	-	No genetic link	2658	9	Same
C026	2782	336	-	-	-	-	-	-	No genetic link	2672	20	Different
C026	2782	349	-	-	-	-	-	-	No genetic link	2672	20	Different
D036	2980	648	-	-	-	-	-	-	No genetic link	2896	7	Same
C068	2983	10	-	-	-	-	-	-	No genetic link	2969	1	Same
D021	2986	354	-	-	-	-	-	-	No genetic link	2692	35	Different
C062	3003	517	-	-	-	-	-	-	No genetic link	2887	6	Same
C003	3051	2967	-	-	-	-	-	-	No genetic link	2673	47	Different
D009	3054	1431	-	-	-	-	-	-	No genetic link	2588	62	Different
C071	3060	6150	-	-	-	-	-	-	No genetic link	2981	13	Different
C071	3060	216	-	-	-	-	-	-	No genetic link	2981	13	Different
C001	3116	648	-	-	-	-	-	-	No genetic link	2306	127	Different
D041	3188	58	-	-	-	-	-	-	No genetic link	3046	27	Different
C086	3220	409	-	-	-	-	-	-	No genetic link	3174	6	Same
C025	3227	2521	-	-	-	-	-	-	No genetic link	2714	73	Different
C025	3227	196	-	-	-	-	-	-	No genetic link	2714	73	Different
C025	3227	2178	-	-	-	-	-	-	No genetic link	2714	73	Different
C095	3360	5430	-	-	-	-	-	-	No genetic link	3314	8	Same
C039	3445	95	-	-	-	-	-	-	No genetic link	2455	148	Different
D046	3469	88	-	-	-	-	-	-	No genetic link	3162	47	Different
D046	3469	2690	-	-	-	-	-	-	No genetic link	3162	47	Different
D046	3469	3006	-	-	-	-	-	-	No genetic link	3162	47	Different
D058	3269	7094	D058	C059	3269	2752	0	1	hospital gap	3251	4	Same
C100	3384	635	C100	D013	3384	2458	0	0	hospital gap	3336	7	Same
C104	3421	7095	C104	C011	3421	2486	2	4	hospital gap	3374	6	Same
C098	3432	7095	C098	C016	3432	2628	0	3	hospital gap	3397	5	Same
D045	3085	635	D045	D038	3085	2766	1	1	hospital overlap	3052	6	Same
C025	3271	1723	C025	D038	3271	2766	24	25	hospital overlap	3227	4	Same
D019	3311	131	D019	C027	3311	2394	23	25	hospital overlap	2522	118	Different
C095	3360	7095	C095	C016	3360	2628	2	3	hospital overlap	3314	8	Same
D053	3361	1193	D053	C056	3361	2716	24	25	hospital overlap	3222	23	Different
C100	3384	7095	C100	C016	3384	2628	5	7	hospital overlap	3336	7	Same
C043	2561	648	C043	C031	2561	2517	0	1	ward overlap	2527	6	Same
C031	2563	6151	C031	C043	2563	2527	0	2	ward overlap	2517	9	Same
C043	2618	1193	C043	C031	2618	2563	0	2	ward overlap	2561	9	Same
C016	2628	7095	C016	C011	2628	2486	2	6	ward overlap	2479	23	Different
C100	3443	69	C100	C096	3443	3329	0	1	ward overlap	3384	8	Same

## Sheet: S4
Supplementary table 4: Pairwise comparisons of SNPs in the core genome for isolates from the same ST per patient before and after removing recombination
AccessionID1	AccessionID2	ST	Patient ID	SNPs before removal of recombination	SNPs after removal of recombination
ERR2138465	ERR2138466	69	C091	0	0
ERR2138133	ERR2138134	155	C061	0	0
ERR2138133	ERR2138144	155	C061	0	0
ERR2138133	ERR2146818	155	C061	0	0
ERR2138133	ERR2138131	155	C061	0	0
ERR2138134	ERR2138144	155	C061	0	0
ERR2138134	ERR2146818	155	C061	0	0
ERR2138134	ERR2138131	155	C061	0	0
ERR2138144	ERR2146818	155	C061	0	0
ERR2138144	ERR2138131	155	C061	0	0
ERR2138145	ERR2138146	155	C061	0	0
ERR2138145	ERR2138147	155	C061	0	0
ERR2138145	ERR2138180	155	C061	0	0
ERR2138146	ERR2138147	155	C061	0	0
ERR2138146	ERR2138180	155	C061	0	0
ERR2138147	ERR2138180	155	C061	0	0
ERR2146818	ERR2138131	155	C061	0	0
ERR2137958	ERR2137961	1196	C035	0	0
ERR2137958	ERR2137911	1196	C035	0	0
ERR2137961	ERR2137911	1196	C035	0	0
ERR2138302	ERR2138304	1196	C035	0	0
ERR2138303	ERR2138305	1196	C035	0	0
ERR2138303	ERR2138306	1196	C035	0	0
ERR2138305	ERR2138306	1196	C035	0	0
ERR2138295	ERR2138297	2967	C003	0	0
ERR2138495	ERR2138418	2967	C003	0	0
ERR2138261	ERR2138262	1434	C069	0	0
ERR2137935	ERR2137936	127	C020	0	0
ERR2137935	ERR2138674	127	C020	0	0
ERR2137936	ERR2138674	127	C020	0	0
ERR2138531	ERR2146836	7099	C105	0	0
ERR2146836	ERR2138532	7099	C105	0	0
ERR2146836	ERR2138533	7099	C105	0	0
ERR2138532	ERR2138533	7099	C105	0	0
ERR2138400	ERR2138401	58	D041	0	0
ERR2138400	ERR2146826	58	D041	0	0
ERR2138400	ERR2138402	58	D041	0	0
ERR2138400	ERR2138403	58	D041	0	0
ERR2138401	ERR2146826	58	D041	0	0
ERR2138401	ERR2138402	58	D041	0	0
ERR2138401	ERR2138403	58	D041	0	0
ERR2146826	ERR2138402	58	D041	0	0
ERR2146826	ERR2138403	58	D041	0	0
ERR2138402	ERR2138403	58	D041	0	0
ERR2138160	ERR2138161	7092	C066	0	0
ERR2138160	ERR2138162	7092	C066	0	0
ERR2138161	ERR2138162	7092	C066	0	0
ERR1878177	ERR1878178	131	C017	0	0
ERR1878177	ERR1878179	131	C017	0	0
ERR1878177	ERR1878180	131	C017	0	0
ERR1878177	ERR1878181	131	C017	0	0
ERR1878177	ERR1878182	131	C017	0	0
ERR1878177	ERR1878183	131	C017	0	0
ERR1878177	ERR1878184	131	C017	0	0
ERR1878177	ERR1878185	131	C017	0	0
ERR1878177	ERR1878460	131	C017	0	0
ERR1878178	ERR1878179	131	C017	0	0
ERR1878178	ERR1878180	131	C017	0	0
ERR1878178	ERR1878181	131	C017	0	0
ERR1878178	ERR1878182	131	C017	0	0
ERR1878178	ERR1878183	131	C017	0	0
ERR1878178	ERR1878184	131	C017	0	0
ERR1878178	ERR1878185	131	C017	0	0
ERR1878178	ERR1878460	131	C017	0	0
ERR1878179	ERR1878180	131	C017	0	0
ERR1878179	ERR1878181	131	C017	0	0
ERR1878179	ERR1878182	131	C017	0	0
ERR1878179	ERR1878183	131	C017	0	0
ERR1878179	ERR1878184	131	C017	0	0
ERR1878179	ERR1878185	131	C017	0	0
ERR1878179	ERR1878460	131	C017	0	0
ERR1878180	ERR1878181	131	C017	0	0
ERR1878180	ERR1878182	131	C017	0	0
ERR1878180	ERR1878183	131	C017	0	0
ERR1878180	ERR1878184	131	C017	0	0
ERR1878180	ERR1878185	131	C017	0	0
ERR1878180	ERR1878460	131	C017	0	0
ERR1878181	ERR1878182	131	C017	0	0
ERR1878181	ERR1878183	131	C017	0	0
ERR1878181	ERR1878184	131	C017	0	0
ERR1878181	ERR1878185	131	C017	0	0
ERR1878181	ERR1878460	131	C017	0	0
ERR1878182	ERR1878183	131	C017	0	0
ERR1878182	ERR1878184	131	C017	0	0
ERR1878182	ERR1878185	131	C017	0	0
ERR1878182	ERR1878460	131	C017	0	0
ERR1878183	ERR1878184	131	C017	0	0
ERR1878183	ERR1878185	131	C017	0	0
ERR1878183	ERR1878460	131	C017	0	0
ERR1878184	ERR1878185	131	C017	0	0
ERR1878184	ERR1878460	131	C017	0	0
ERR1878185	ERR1878460	131	C017	0	0
ERR2138458	ERR2138459	131	C093	0	0
ERR2138458	ERR2138460	131	C093	0	0
ERR2138458	ERR2146829	131	C093	0	0
ERR2138458	ERR2138608	131	C093	0	0
ERR2138459	ERR2138460	131	C093	0	0
ERR2138459	ERR2146829	131	C093	0	0
ERR2138459	ERR2138608	131	C093	0	0
ERR2138460	ERR2146829	131	C093	0	0
ERR2138460	ERR2138608	131	C093	0	0
ERR2146829	ERR2138608	131	C093	0	0
ERR1878343	ERR1878344	1723	C025	0	0
ERR1878343	ERR1878345	1723	C025	0	0
ERR1878343	ERR1878372	1723	C025	0	0
ERR1878343	ERR1878373	1723	C025	0	0
ERR1878343	ERR1878374	1723	C025	0	0
ERR1878343	ERR1878376	1723	C025	0	0
ERR1878343	ERR1878379	1723	C025	0	0
ERR1878343	ERR1878464	1723	C025	0	0
ERR1878344	ERR1878345	1723	C025	0	0
ERR1878344	ERR1878372	1723	C025	0	0
ERR1878344	ERR1878373	1723	C025	0	0
ERR1878344	ERR1878374	1723	C025	0	0
ERR1878344	ERR1878376	1723	C025	0	0
ERR1878344	ERR1878379	1723	C025	0	0
ERR1878344	ERR1878464	1723	C025	0	0
ERR1878345	ERR1878372	1723	C025	0	0
ERR1878345	ERR1878373	1723	C025	0	0
ERR1878345	ERR1878374	1723	C025	0	0
ERR1878345	ERR1878376	1723	C025	0	0
ERR1878345	ERR1878379	1723	C025	0	0
ERR1878345	ERR1878464	1723	C025	0	0
ERR1878372	ERR1878373	1723	C025	0	0
ERR1878372	ERR1878374	1723	C025	0	0
ERR1878372	ERR1878376	1723	C025	0	0
ERR1878372	ERR1878379	1723	C025	0	0
ERR1878372	ERR1878464	1723	C025	0	0
ERR1878373	ERR1878374	1723	C025	0	0
ERR1878373	ERR1878376	1723	C025	0	0
ERR1878373	ERR1878379	1723	C025	0	0
ERR1878373	ERR1878464	1723	C025	0	0
ERR1878374	ERR1878376	1723	C025	0	0
ERR1878374	ERR1878379	1723	C025	0	0
ERR1878374	ERR1878464	1723	C025	0	0
ERR1878376	ERR1878379	1723	C025	0	0
ERR1878376	ERR1878464	1723	C025	0	0
ERR1878379	ERR1878464	1723	C025	0	0
ERR2138348	ERR2138349	10	D049	0	0
ERR2138348	ERR2146840	10	D049	0	0
ERR2138349	ERR2146840	10	D049	0	0
ERR2138197	ERR2138594	517	C062	0	0
ERR2138043	ERR2138045	648	C049	0	0
ERR2138044	ERR2138697	648	C049	0	0
ERR2138065	ERR2138066	428	C047	0	0
ERR2138065	ERR2138067	428	C047	0	0
ERR2138065	ERR2138068	428	C047	0	0
ERR2138065	ERR2146816	428	C047	0	0
ERR2138065	ERR1878224	428	C047	0	0
ERR2138065	ERR1878228	428	C047	0	0
ERR2138065	ERR1878229	428	C047	0	0
ERR2138065	ERR1878233	428	C047	0	0
ERR2138065	ERR1878245	428	C047	0	0
ERR2138065	ERR1878249	428	C047	0	0
ERR2138066	ERR2138067	428	C047	0	0
ERR2138066	ERR2138068	428	C047	0	0
ERR2138066	ERR2146816	428	C047	0	0
ERR2138066	ERR1878224	428	C047	0	0
ERR2138066	ERR1878228	428	C047	0	0
ERR2138066	ERR1878229	428	C047	0	0
ERR2138066	ERR1878233	428	C047	0	0
ERR2138066	ERR1878245	428	C047	0	0
ERR2138066	ERR1878249	428	C047	0	0
ERR2138067	ERR2138068	428	C047	0	0
ERR2138067	ERR2146816	428	C047	0	0
ERR2138067	ERR1878224	428	C047	0	0
ERR2138067	ERR1878228	428	C047	0	0
ERR2138067	ERR1878229	428	C047	0	0
ERR2138067	ERR1878233	428	C047	0	0
ERR2138067	ERR1878245	428	C047	0	0
ERR2138067	ERR1878249	428	C047	0	0
ERR2138068	ERR2146816	428	C047	0	0
ERR2138068	ERR1878224	428	C047	0	0
ERR2138068	ERR1878228	428	C047	0	0
ERR2138068	ERR1878229	428	C047	0	0
ERR2138068	ERR1878233	428	C047	0	0
ERR2138068	ERR1878245	428	C047	0	0
ERR2138068	ERR1878249	428	C047	0	0
ERR2146816	ERR1878224	428	C047	0	0
ERR2146816	ERR1878228	428	C047	0	0
ERR2146816	ERR1878229	428	C047	0	0
ERR2146816	ERR1878233	428	C047	0	0
ERR2146816	ERR1878245	428	C047	0	0
ERR2146816	ERR1878249	428	C047	0	0
ERR1878224	ERR1878228	428	C047	0	0
ERR1878224	ERR1878229	428	C047	0	0
ERR1878224	ERR1878233	428	C047	0	0
ERR1878224	ERR1878245	428	C047	0	0
ERR1878224	ERR1878249	428	C047	0	0
ERR1878225	ERR1878226	428	C047	0	0
ERR1878225	ERR1878230	428	C047	0	0
ERR1878225	ERR1878244	428	C047	0	0
ERR1878225	ERR1878246	428	C047	0	0
ERR1878225	ERR1878248	428	C047	0	0
ERR1878225	ERR1878250	428	C047	0	0
ERR1878225	ERR1878251	428	C047	0	0
ERR1878225	ERR1878252	428	C047	0	0
ERR1878225	ERR1878253	428	C047	0	0
ERR1878226	ERR1878230	428	C047	0	0
ERR1878226	ERR1878244	428	C047	0	0
ERR1878226	ERR1878246	428	C047	0	0
ERR1878226	ERR1878248	428	C047	0	0
ERR1878226	ERR1878250	428	C047	0	0
ERR1878226	ERR1878251	428	C047	0	0
ERR1878226	ERR1878252	428	C047	0	0
ERR1878226	ERR1878253	428	C047	0	0
ERR1878228	ERR1878229	428	C047	0	0
ERR1878228	ERR1878233	428	C047	0	0
ERR1878228	ERR1878245	428	C047	0	0
ERR1878228	ERR1878249	428	C047	0	0
ERR1878229	ERR1878233	428	C047	0	0
ERR1878229	ERR1878245	428	C047	0	0
ERR1878229	ERR1878249	428	C047	0	0
ERR1878230	ERR1878244	428	C047	0	0
ERR1878230	ERR1878246	428	C047	0	0
ERR1878230	ERR1878248	428	C047	0	0
ERR1878230	ERR1878250	428	C047	0	0
ERR1878230	ERR1878251	428	C047	0	0
ERR1878230	ERR1878252	428	C047	0	0
ERR1878230	ERR1878253	428	C047	0	0
ERR1878233	ERR1878245	428	C047	0	0
ERR1878233	ERR1878249	428	C047	0	0
ERR1878244	ERR1878246	428	C047	0	0
ERR1878244	ERR1878248	428	C047	0	0
ERR1878244	ERR1878250	428	C047	0	0
ERR1878244	ERR1878251	428	C047	0	0
ERR1878244	ERR1878252	428	C047	0	0
ERR1878244	ERR1878253	428	C047	0	0
ERR1878245	ERR1878249	428	C047	0	0
ERR1878246	ERR1878248	428	C047	0	0
ERR1878246	ERR1878250	428	C047	0	0
ERR1878246	ERR1878251	428	C047	0	0
ERR1878246	ERR1878252	428	C047	0	0
ERR1878246	ERR1878253	428	C047	0	0
ERR1878248	ERR1878250	428	C047	0	0
ERR1878248	ERR1878251	428	C047	0	0
ERR1878248	ERR1878252	428	C047	0	0
ERR1878248	ERR1878253	428	C047	0	0
ERR1878250	ERR1878251	428	C047	0	0
ERR1878250	ERR1878252	428	C047	0	0
ERR1878250	ERR1878253	428	C047	0	0
ERR1878251	ERR1878252	428	C047	0	0
ERR1878251	ERR1878253	428	C047	0	0
ERR1878252	ERR1878253	428	C047	0	0
ERR2138174	ERR2138175	10	C041	0	0
ERR2138174	ERR2138176	10	C041	0	0
ERR2138174	ERR2138064	10	C041	0	0
ERR2138175	ERR2138176	10	C041	0	0
ERR2138175	ERR2138064	10	C041	0	0
ERR2138176	ERR2138064	10	C041	0	0
ERR2138527	ERR2138528	635	C100	0	0
ERR2138527	ERR2138566	635	C100	0	0
ERR2138528	ERR2138566	635	C100	0	0
ERR2137947	ERR2137948	635	D011	0	0
ERR2137947	ERR2137949	635	D011	0	0
ERR2137948	ERR2137949	635	D011	0	0
ERR2137878	ERR2137879	131	D006	0	0
ERR2137878	ERR2137880	131	D006	0	0
ERR2137878	ERR2137934	131	D006	0	0
ERR2137879	ERR2137880	131	D006	0	0
ERR2137879	ERR2137934	131	D006	0	0
ERR2137880	ERR2137934	131	D006	0	0
ERR2138597	ERR2138598	404	C080	0	0
ERR2138598	ERR2138599	404	C080	0	0
ERR2138007	ERR2138008	648	C043	0	0
ERR2138007	ERR2138698	648	C043	0	0
ERR2138008	ERR2138698	648	C043	0	0
ERR2138498	ERR2138430	409	C086	0	0
ERR2138498	ERR2138453	409	C086	0	0
ERR2138498	ERR2138454	409	C086	0	0
ERR2138498	ERR2138455	409	C086	0	0
ERR2138430	ERR2138453	409	C086	0	0
ERR2138430	ERR2138454	409	C086	0	0
ERR2138430	ERR2138455	409	C086	0	0
ERR2138453	ERR2138454	409	C086	0	0
ERR2138453	ERR2138455	409	C086	0	0
ERR2138454	ERR2138455	409	C086	0	0
ERR2138689	ERR2138690	10	D068	0	0
ERR2138300	ERR2138301	216	C071	0	0
ERR2138414	ERR2138605	196	C025	0	0
ERR2138414	ERR2138607	196	C025	0	0
ERR2138179	ERR2138123	95	D038	0	0
ERR2138179	ERR2138125	95	D038	0	0
ERR2138123	ERR2138125	95	D038	0	0
ERR2137883	ERR2137884	5351	C023	0	0
ERR2137984	ERR2137987	155	C045	0	0
ERR2146812	ERR2138003	155	C045	0	0
ERR2137920	ERR2137922	101	C038	0	0
ERR2138113	ERR2138114	398	D034	0	0
ERR2138113	ERR2138115	398	D034	0	0
ERR2138113	ERR2138253	398	D034	0	0
ERR2138114	ERR2138115	398	D034	0	0
ERR2138114	ERR2138253	398	D034	0	0
ERR2138115	ERR2138253	398	D034	0	0
ERR2137889	ERR2137890	131	C022	0	0
ERR2137889	ERR2137891	131	C022	0	0
ERR2137889	ERR1878186	131	C022	0	0
ERR2137889	ERR1878187	131	C022	0	0
ERR2137889	ERR1878188	131	C022	0	0
ERR2137889	ERR1878189	131	C022	0	0
ERR2137889	ERR1878190	131	C022	0	0
ERR2137889	ERR1878191	131	C022	0	0
ERR2137889	ERR1878192	131	C022	0	0
ERR2137889	ERR1878193	131	C022	0	0
ERR2137889	ERR1878194	131	C022	0	0
ERR2137889	ERR1878195	131	C022	0	0
ERR2137890	ERR2137891	131	C022	0	0
ERR2137890	ERR1878186	131	C022	0	0
ERR2137890	ERR1878187	131	C022	0	0
ERR2137890	ERR1878188	131	C022	0	0
ERR2137890	ERR1878189	131	C022	0	0
ERR2137890	ERR1878190	131	C022	0	0
ERR2137890	ERR1878191	131	C022	0	0
ERR2137890	ERR1878192	131	C022	0	0
ERR2137890	ERR1878193	131	C022	0	0
ERR2137890	ERR1878194	131	C022	0	0
ERR2137890	ERR1878195	131	C022	0	0
ERR2137891	ERR1878186	131	C022	0	0
ERR2137891	ERR1878187	131	C022	0	0
ERR2137891	ERR1878188	131	C022	0	0
ERR2137891	ERR1878189	131	C022	0	0
ERR2137891	ERR1878190	131	C022	0	0
ERR2137891	ERR1878191	131	C022	0	0
ERR2137891	ERR1878192	131	C022	0	0
ERR2137891	ERR1878193	131	C022	0	0
ERR2137891	ERR1878194	131	C022	0	0
ERR2137891	ERR1878195	131	C022	0	0
ERR1878186	ERR1878187	131	C022	0	0
ERR1878186	ERR1878188	131	C022	0	0
ERR1878186	ERR1878189	131	C022	0	0
ERR1878186	ERR1878190	131	C022	0	0
ERR1878186	ERR1878191	131	C022	0	0
ERR1878186	ERR1878192	131	C022	0	0
ERR1878186	ERR1878193	131	C022	0	0
ERR1878186	ERR1878194	131	C022	0	0
ERR1878186	ERR1878195	131	C022	0	0
ERR1878187	ERR1878188	131	C022	0	0
ERR1878187	ERR1878189	131	C022	0	0
ERR1878187	ERR1878190	131	C022	0	0
ERR1878187	ERR1878191	131	C022	0	0
ERR1878187	ERR1878192	131	C022	0	0
ERR1878187	ERR1878193	131	C022	0	0
ERR1878187	ERR1878194	131	C022	0	0
ERR1878187	ERR1878195	131	C022	0	0
ERR1878188	ERR1878189	131	C022	0	0
ERR1878188	ERR1878190	131	C022	0	0
ERR1878188	ERR1878191	131	C022	0	0
ERR1878188	ERR1878192	131	C022	0	0
ERR1878188	ERR1878193	131	C022	0	0
ERR1878188	ERR1878194	131	C022	0	0
ERR1878188	ERR1878195	131	C022	0	0
ERR1878189	ERR1878190	131	C022	0	0
ERR1878189	ERR1878191	131	C022	0	0
ERR1878189	ERR1878192	131	C022	0	0
ERR1878189	ERR1878193	131	C022	0	0
ERR1878189	ERR1878194	131	C022	0	0
ERR1878189	ERR1878195	131	C022	0	0
ERR1878190	ERR1878191	131	C022	0	0
ERR1878190	ERR1878192	131	C022	0	0
ERR1878190	ERR1878193	131	C022	0	0
ERR1878190	ERR1878194	131	C022	0	0
ERR1878190	ERR1878195	131	C022	0	0
ERR1878191	ERR1878192	131	C022	0	0
ERR1878191	ERR1878193	131	C022	0	0
ERR1878191	ERR1878194	131	C022	0	0
ERR1878191	ERR1878195	131	C022	0	0
ERR1878192	ERR1878193	131	C022	0	0
ERR1878192	ERR1878194	131	C022	0	0
ERR1878192	ERR1878195	131	C022	0	0
ERR1878193	ERR1878194	131	C022	0	0
ERR1878193	ERR1878195	131	C022	0	0
ERR1878194	ERR1878195	131	C022	0	0
ERR2138354	ERR2138357	69	C082	0	0
ERR2138517	ERR2138518	1193	D053	0	0
ERR2138517	ERR2138701	1193	D053	0	0
ERR2138517	ERR2138702	1193	D053	0	0
ERR2138517	ERR2138703	1193	D053	0	0
ERR2138518	ERR2138701	1193	D053	0	0
ERR2138518	ERR2138702	1193	D053	0	0
ERR2138518	ERR2138703	1193	D053	0	0
ERR2138701	ERR2138702	1193	D053	0	0
ERR2138701	ERR2138703	1193	D053	0	0
ERR2138702	ERR2138703	1193	D053	0	0
ERR1878417	ERR1878418	3006	D046	0	0
ERR1878417	ERR1878419	3006	D046	0	0
ERR1878417	ERR1878420	3006	D046	0	0
ERR1878417	ERR1878422	3006	D046	0	0
ERR1878417	ERR1878423	3006	D046	0	0
ERR1878417	ERR1878452	3006	D046	0	0
ERR1878418	ERR1878419	3006	D046	0	0
ERR1878418	ERR1878420	3006	D046	0	0
ERR1878418	ERR1878421	3006	D046	0	0
ERR1878418	ERR1878422	3006	D046	0	0
ERR1878418	ERR1878423	3006	D046	0	0
ERR1878418	ERR1878424	3006	D046	0	0
ERR1878418	ERR1878425	3006	D046	0	0
ERR1878418	ERR1878452	3006	D046	0	0
ERR1878419	ERR1878420	3006	D046	0	0
ERR1878419	ERR1878422	3006	D046	0	0
ERR1878419	ERR1878423	3006	D046	0	0
ERR1878419	ERR1878452	3006	D046	0	0
ERR1878420	ERR1878422	3006	D046	0	0
ERR1878420	ERR1878423	3006	D046	0	0
ERR1878420	ERR1878452	3006	D046	0	0
ERR1878421	ERR1878423	3006	D046	0	0
ERR1878421	ERR1878424	3006	D046	0	0
ERR1878421	ERR1878425	3006	D046	0	0
ERR1878422	ERR1878423	3006	D046	0	0
ERR1878422	ERR1878452	3006	D046	0	0
ERR1878423	ERR1878424	3006	D046	0	0
ERR1878423	ERR1878425	3006	D046	0	0
ERR1878423	ERR1878452	3006	D046	0	0
ERR1878424	ERR1878425	3006	D046	0	0
ERR2138236	ERR2138290	2598	C074	0	0
ERR2138236	ERR2138313	2598	C074	0	0
ERR2138236	ERR2138315	2598	C074	0	0
ERR2138236	ERR2138316	2598	C074	0	0
ERR2138236	ERR2138317	2598	C074	0	0
ERR2138257	ERR2138286	2598	C074	0	0
ERR2138257	ERR2138287	2598	C074	0	0
ERR2138257	ERR2138288	2598	C074	0	0
ERR2138257	ERR2138289	2598	C074	0	0
ERR2138286	ERR2138287	2598	C074	0	0
ERR2138286	ERR2138288	2598	C074	0	0
ERR2138286	ERR2138289	2598	C074	0	0
ERR2138287	ERR2138288	2598	C074	0	0
ERR2138287	ERR2138289	2598	C074	0	0
ERR2138288	ERR2138289	2598	C074	0	0
ERR2138290	ERR2138313	2598	C074	0	0
ERR2138290	ERR2138315	2598	C074	0	0
ERR2138290	ERR2138316	2598	C074	0	0
ERR2138290	ERR2138317	2598	C074	0	0
ERR2138313	ERR2138315	2598	C074	0	0
ERR2138313	ERR2138316	2598	C074	0	0
ERR2138313	ERR2138317	2598	C074	0	0
ERR2138315	ERR2138316	2598	C074	0	0
ERR2138315	ERR2138317	2598	C074	0	0
ERR2138316	ERR2138317	2598	C074	0	0
ERR2137905	ERR2137906	93	D011	0	0
ERR2137907	ERR2137908	93	D011	0	0
ERR2137980	ERR2137982	48	C044	0	0
ERR2137980	ERR2137983	48	C044	0	0
ERR2137982	ERR2137983	48	C044	0	0
ERR2137981	ERR2137998	1297	C044	0	0
ERR2137981	ERR2138021	1297	C044	0	0
ERR2137997	ERR2137999	1297	C044	0	0
ERR2137997	ERR2138000	1297	C044	0	0
ERR2137998	ERR2138021	1297	C044	0	0
ERR2137999	ERR2138000	1297	C044	0	0
ERR2138098	ERR2138100	1193	C056	0	0
ERR2138098	ERR2138583	1193	C056	0	0
ERR2138100	ERR2138583	1193	C056	0	0
ERR2138510	ERR2138511	59	D062	0	0
ERR2138510	ERR2138512	59	D062	0	0
ERR2138510	ERR2138513	59	D062	0	0
ERR2138510	ERR2138514	59	D062	0	0
ERR2138510	ERR2138485	59	D062	0	0
ERR2138510	ERR2138486	59	D062	0	0
ERR2138510	ERR2138487	59	D062	0	0
ERR2138510	ERR2138488	59	D062	0	0
ERR2138510	ERR2138489	59	D062	0	0
ERR2138511	ERR2138512	59	D062	0	0
ERR2138511	ERR2138513	59	D062	0	0
ERR2138511	ERR2138514	59	D062	0	0
ERR2138511	ERR2138485	59	D062	0	0
ERR2138511	ERR2138486	59	D062	0	0
ERR2138511	ERR2138487	59	D062	0	0
ERR2138511	ERR2138488	59	D062	0	0
ERR2138511	ERR2138489	59	D062	0	0
ERR2138512	ERR2138513	59	D062	0	0
ERR2138512	ERR2138514	59	D062	0	0
ERR2138512	ERR2138485	59	D062	0	0
ERR2138512	ERR2138486	59	D062	0	0
ERR2138512	ERR2138487	59	D062	0	0
ERR2138512	ERR2138488	59	D062	0	0
ERR2138512	ERR2138489	59	D062	0	0
ERR2138513	ERR2138514	59	D062	0	0
ERR2138513	ERR2138485	59	D062	0	0
ERR2138513	ERR2138486	59	D062	0	0
ERR2138513	ERR2138487	59	D062	0	0
ERR2138513	ERR2138488	59	D062	0	0
ERR2138513	ERR2138489	59	D062	0	0
ERR2138514	ERR2138485	59	D062	0	0
ERR2138514	ERR2138486	59	D062	0	0
ERR2138514	ERR2138487	59	D062	0	0
ERR2138514	ERR2138488	59	D062	0	0
ERR2138514	ERR2138489	59	D062	0	0
ERR2138485	ERR2138486	59	D062	0	0
ERR2138485	ERR2138487	59	D062	0	0
ERR2138485	ERR2138488	59	D062	0	0
ERR2138485	ERR2138489	59	D062	0	0
ERR2138486	ERR2138487	59	D062	0	0
ERR2138486	ERR2138488	59	D062	0	0
ERR2138486	ERR2138489	59	D062	0	0
ERR2138487	ERR2138488	59	D062	0	0
ERR2138487	ERR2138489	59	D062	0	0
ERR2138488	ERR2138489	59	D062	0	0
ERR2138411	ERR2146843	14	C087	0	0
ERR2138411	ERR2138604	14	C087	0	0
ERR2138412	ERR2146837	14	C087	0	0
ERR2146843	ERR2138604	14	C087	0	0
ERR2137899	ERR2137900	69	C034	0	0
ERR2137899	ERR2137901	69	C034	0	0
ERR2137899	ERR2137902	69	C034	0	0
ERR2137899	ERR2137903	69	C034	0	0
ERR2137900	ERR2137901	69	C034	0	0
ERR2137900	ERR2137902	69	C034	0	0
ERR2137900	ERR2137903	69	C034	0	0
ERR2137901	ERR2137902	69	C034	0	0
ERR2137901	ERR2137903	69	C034	0	0
ERR2137902	ERR2137903	69	C034	0	0
ERR2138070	ERR2138071	405	C056	0	0
ERR2138070	ERR2138072	405	C056	0	0
ERR2138071	ERR2138072	405	C056	0	0
ERR2138196	ERR1878313	3877	C062	0	0
ERR2138196	ERR1878361	3877	C062	0	0
ERR2138196	ERR1878278	3877	C062	0	0
ERR2138196	ERR1878280	3877	C062	0	0
ERR2138196	ERR1878462	3877	C062	0	0
ERR2138198	ERR2138199	3877	C062	0	0
ERR2138198	ERR1878311	3877	C062	0	0
ERR2138198	ERR1878357	3877	C062	0	0
ERR2138198	ERR1878365	3877	C062	0	0
ERR2138198	ERR1878275	3877	C062	0	0
ERR2138198	ERR1878276	3877	C062	0	0
ERR2138198	ERR1878279	3877	C062	0	0
ERR2138198	ERR1878281	3877	C062	0	0
ERR2138199	ERR1878357	3877	C062	0	0
ERR2138199	ERR1878365	3877	C062	0	0
ERR2138199	ERR1878275	3877	C062	0	0
ERR2138199	ERR1878276	3877	C062	0	0
ERR2138199	ERR1878279	3877	C062	0	0
ERR2138199	ERR1878281	3877	C062	0	0
ERR1878311	ERR1878365	3877	C062	0	0
ERR1878311	ERR1878275	3877	C062	0	0
ERR1878311	ERR1878276	3877	C062	0	0
ERR1878313	ERR1878361	3877	C062	0	0
ERR1878313	ERR1878462	3877	C062	0	0
ERR1878357	ERR1878365	3877	C062	0	0
ERR1878357	ERR1878275	3877	C062	0	0
ERR1878357	ERR1878276	3877	C062	0	0
ERR1878357	ERR1878279	3877	C062	0	0
ERR1878357	ERR1878281	3877	C062	0	0
ERR1878361	ERR1878462	3877	C062	0	0
ERR1878362	ERR1878364	3877	C062	0	0
ERR1878362	ERR1878277	3877	C062	0	0
ERR1878364	ERR1878277	3877	C062	0	0
ERR1878365	ERR1878275	3877	C062	0	0
ERR1878365	ERR1878276	3877	C062	0	0
ERR1878365	ERR1878279	3877	C062	0	0
ERR1878365	ERR1878281	3877	C062	0	0
ERR1878275	ERR1878276	3877	C062	0	0
ERR1878275	ERR1878279	3877	C062	0	0
ERR1878275	ERR1878281	3877	C062	0	0
ERR1878276	ERR1878279	3877	C062	0	0
ERR1878276	ERR1878281	3877	C062	0	0
ERR1878278	ERR1878280	3877	C062	0	0
ERR1878279	ERR1878281	3877	C062	0	0
ERR2138444	ERR2138445	108	C089	0	0
ERR2138524	ERR2138525	421	D064	0	0
ERR2138524	ERR2138565	421	D064	0	0
ERR2138524	ERR2138707	421	D064	0	0
ERR2138524	ERR2138718	421	D064	0	0
ERR2138525	ERR2138565	421	D064	0	0
ERR2138525	ERR2138707	421	D064	0	0
ERR2138525	ERR2138718	421	D064	0	0
ERR2138565	ERR2138707	421	D064	0	0
ERR2138565	ERR2138718	421	D064	0	0
ERR2138707	ERR2138718	421	D064	0	0
ERR2138422	ERR2138423	69	D056	0	0
ERR2138422	ERR2138424	69	D056	0	0
ERR2138422	ERR2138667	69	D056	0	0
ERR2138422	ERR2138668	69	D056	0	0
ERR2138423	ERR2138424	69	D056	0	0
ERR2138423	ERR2138667	69	D056	0	0
ERR2138423	ERR2138668	69	D056	0	0
ERR2138424	ERR2138667	69	D056	0	0
ERR2138424	ERR2138668	69	D056	0	0
ERR2138667	ERR2138668	69	D056	0	0
ERR2137895	ERR2137896	131	C027	0	0
ERR2137895	ERR2137897	131	C027	0	0
ERR2137895	ERR2137918	131	C027	0	0
ERR2137895	ERR2137941	131	C027	0	0
ERR2137895	ERR2137942	131	C027	0	0
ERR2137895	ERR2138574	131	C027	0	0
ERR2137896	ERR2137897	131	C027	0	0
ERR2137896	ERR2137918	131	C027	0	0
ERR2137896	ERR2137941	131	C027	0	0
ERR2137896	ERR2137942	131	C027	0	0
ERR2137896	ERR2138574	131	C027	0	0
ERR2137897	ERR2137918	131	C027	0	0
ERR2137897	ERR2137941	131	C027	0	0
ERR2137897	ERR2137942	131	C027	0	0
ERR2137897	ERR2138574	131	C027	0	0
ERR2137918	ERR2137941	131	C027	0	0
ERR2137918	ERR2137942	131	C027	0	0
ERR2137918	ERR2138574	131	C027	0	0
ERR2137941	ERR2137942	131	C027	0	0
ERR2137941	ERR2138574	131	C027	0	0
ERR2137942	ERR2138574	131	C027	0	0
ERR1878197	ERR1878198	131	C027	0	0
ERR1878197	ERR1878199	131	C027	0	0
ERR1878197	ERR1878200	131	C027	0	0
ERR1878197	ERR1878201	131	C027	0	0
ERR1878197	ERR1878202	131	C027	0	0
ERR1878197	ERR1878203	131	C027	0	0
ERR1878197	ERR1878204	131	C027	0	0
ERR1878197	ERR1878196	131	C027	0	0
ERR1878197	ERR1878461	131	C027	0	0
ERR1878198	ERR1878199	131	C027	0	0
ERR1878198	ERR1878200	131	C027	0	0
ERR1878198	ERR1878201	131	C027	0	0
ERR1878198	ERR1878202	131	C027	0	0
ERR1878198	ERR1878203	131	C027	0	0
ERR1878198	ERR1878204	131	C027	0	0
ERR1878198	ERR1878196	131	C027	0	0
ERR1878198	ERR1878461	131	C027	0	0
ERR1878199	ERR1878200	131	C027	0	0
ERR1878199	ERR1878201	131	C027	0	0
ERR1878199	ERR1878202	131	C027	0	0
ERR1878199	ERR1878203	131	C027	0	0
ERR1878199	ERR1878204	131	C027	0	0
ERR1878199	ERR1878196	131	C027	0	0
ERR1878199	ERR1878461	131	C027	0	0
ERR1878200	ERR1878201	131	C027	0	0
ERR1878200	ERR1878202	131	C027	0	0
ERR1878200	ERR1878203	131	C027	0	0
ERR1878200	ERR1878204	131	C027	0	0
ERR1878200	ERR1878196	131	C027	0	0
ERR1878200	ERR1878461	131	C027	0	0
ERR1878201	ERR1878202	131	C027	0	0
ERR1878201	ERR1878203	131	C027	0	0
ERR1878201	ERR1878204	131	C027	0	0
ERR1878201	ERR1878196	131	C027	0	0
ERR1878201	ERR1878461	131	C027	0	0
ERR1878202	ERR1878203	131	C027	0	0
ERR1878202	ERR1878204	131	C027	0	0
ERR1878202	ERR1878196	131	C027	0	0
ERR1878202	ERR1878461	131	C027	0	0
ERR1878203	ERR1878204	131	C027	0	0
ERR1878203	ERR1878196	131	C027	0	0
ERR1878203	ERR1878461	131	C027	0	0
ERR1878204	ERR1878196	131	C027	0	0
ERR1878204	ERR1878461	131	C027	0	0
ERR1878196	ERR1878461	131	C027	0	0
ERR2137993	ERR2137995	131	D022	0	0
ERR2137993	ERR2137996	131	D022	0	0
ERR2137993	ERR2138020	131	D022	0	0
ERR2137993	ERR2138029	131	D022	0	0
ERR2137993	ERR2138030	131	D022	0	0
ERR2137993	ERR2146814	131	D022	0	0
ERR2137993	ERR2146819	131	D022	0	0
ERR2137993	ERR2138169	131	D022	0	0
ERR2137995	ERR2137996	131	D022	0	0
ERR2137995	ERR2138020	131	D022	0	0
ERR2137995	ERR2138029	131	D022	0	0
ERR2137995	ERR2138030	131	D022	0	0
ERR2137995	ERR2146814	131	D022	0	0
ERR2137995	ERR2146819	131	D022	0	0
ERR2137995	ERR2138169	131	D022	0	0
ERR2137996	ERR2138020	131	D022	0	0
ERR2137996	ERR2138029	131	D022	0	0
ERR2137996	ERR2138030	131	D022	0	0
ERR2137996	ERR2146814	131	D022	0	0
ERR2137996	ERR2146819	131	D022	0	0
ERR2137996	ERR2138169	131	D022	0	0
ERR2138020	ERR2138029	131	D022	0	0
ERR2138020	ERR2138030	131	D022	0	0
ERR2138020	ERR2146814	131	D022	0	0
ERR2138020	ERR2146819	131	D022	0	0
ERR2138020	ERR2138169	131	D022	0	0
ERR2138029	ERR2138030	131	D022	0	0
ERR2138029	ERR2146814	131	D022	0	0
ERR2138029	ERR2146819	131	D022	0	0
ERR2138029	ERR2138169	131	D022	0	0
ERR2138030	ERR2146814	131	D022	0	0
ERR2138030	ERR2146819	131	D022	0	0
ERR2138030	ERR2138169	131	D022	0	0
ERR2146814	ERR2146819	131	D022	0	0
ERR2146814	ERR2138169	131	D022	0	0
ERR2146819	ERR2138169	131	D022	0	0
ERR2138155	ERR2138156	162	C068	0	0
ERR2138155	ERR2138157	162	C068	0	0
ERR2138155	ERR2138158	162	C068	0	0
ERR2138155	ERR2138159	162	C068	0	0
ERR2138155	ERR2138188	162	C068	0	0
ERR2138156	ERR2138157	162	C068	0	0
ERR2138156	ERR2138158	162	C068	0	0
ERR2138156	ERR2138159	162	C068	0	0
ERR2138156	ERR2138188	162	C068	0	0
ERR2138157	ERR2138158	162	C068	0	0
ERR2138157	ERR2138159	162	C068	0	0
ERR2138157	ERR2138188	162	C068	0	0
ERR2138158	ERR2138159	162	C068	0	0
ERR2138158	ERR2138188	162	C068	0	0
ERR2138159	ERR2138188	162	C068	0	0
ERR2138121	ERR2138254	7094	C059	0	0
ERR2138121	ERR2138588	7094	C059	0	0
ERR2138254	ERR2138588	7094	C059	0	0
ERR2137976	ERR2137977	226	D018	0	0
ERR2137976	ERR2137978	226	D018	0	0
ERR2137976	ERR2138677	226	D018	0	0
ERR2137977	ERR2137978	226	D018	0	0
ERR2137977	ERR2138677	226	D018	0	0
ERR2137978	ERR2138677	226	D018	0	0
ERR1878215	ERR1878216	1193	C031	0	0
ERR1878215	ERR1878220	1193	C031	0	0
ERR1878215	ERR1878468	1193	C031	0	0
ERR1878216	ERR1878220	1193	C031	0	0
ERR1878217	ERR1878218	1193	C031	0	0
ERR1878217	ERR1878219	1193	C031	0	0
ERR1878217	ERR1878223	1193	C031	0	0
ERR1878218	ERR1878219	1193	C031	0	0
ERR1878218	ERR1878223	1193	C031	0	0
ERR1878219	ERR1878223	1193	C031	0	0
ERR2137859	ERR2137930	7101	C003	0	0
ERR2137859	ERR2137860	7101	C003	0	0
ERR2137859	ERR2146841	7101	C003	0	0
ERR2137930	ERR2137860	7101	C003	0	0
ERR2137930	ERR2146841	7101	C003	0	0
ERR2137860	ERR2146841	7101	C003	0	0
ERR2137869	ERR2137870	3202	C018	0	0
ERR2137869	ERR2137873	3202	C018	0	0
ERR2137869	ERR2137886	3202	C018	0	0
ERR2137869	ERR2137888	3202	C018	0	0
ERR2137869	ERR2146810	3202	C018	0	0
ERR2137870	ERR2137873	3202	C018	0	0
ERR2137870	ERR2137885	3202	C018	0	0
ERR2137870	ERR2137886	3202	C018	0	0
ERR2137870	ERR2137887	3202	C018	0	0
ERR2137870	ERR2137888	3202	C018	0	0
ERR2137870	ERR2146810	3202	C018	0	0
ERR2137873	ERR2137885	3202	C018	0	0
ERR2137873	ERR2137886	3202	C018	0	0
ERR2137873	ERR2137887	3202	C018	0	0
ERR2137873	ERR2137888	3202	C018	0	0
ERR2137873	ERR2146810	3202	C018	0	0
ERR2137885	ERR2137887	3202	C018	0	0
ERR2137885	ERR2137888	3202	C018	0	0
ERR2137885	ERR2146810	3202	C018	0	0
ERR2137886	ERR2137888	3202	C018	0	0
ERR2137886	ERR2146810	3202	C018	0	0
ERR2137887	ERR2137888	3202	C018	0	0
ERR2137887	ERR2146810	3202	C018	0	0
ERR2137888	ERR2146810	3202	C018	0	0
ERR2138368	ERR2138369	141	C083	0	0
ERR2138368	ERR2138371	141	C083	0	0
ERR2138368	ERR2138372	141	C083	0	0
ERR2138369	ERR2138371	141	C083	0	0
ERR2138369	ERR2138372	141	C083	0	0
ERR2138371	ERR2138372	141	C083	0	0
ERR2138187	ERR2138190	10	C068	0	0
ERR2138189	ERR2138190	10	C068	0	0
ERR2138189	ERR2138256	10	C068	0	0
ERR2138190	ERR2138256	10	C068	0	0
ERR2138678	ERR2138659	401	D013	0	0
ERR2138678	ERR2138660	401	D013	0	0
ERR2138659	ERR2138660	401	D013	0	0
ERR2138675	ERR2138661	635	D013	0	0
ERR2138112	ERR2138116	38	D034	0	0
ERR2138112	ERR2138117	38	D034	0	0
ERR2138112	ERR2138118	38	D034	0	0
ERR2138112	ERR2138119	38	D034	0	0
ERR2138112	ERR2138120	38	D034	0	0
ERR2138116	ERR2138117	38	D034	0	0
ERR2138116	ERR2138119	38	D034	0	0
ERR2138116	ERR2138120	38	D034	0	0
ERR2138117	ERR2138118	38	D034	0	0
ERR2138117	ERR2138119	38	D034	0	0
ERR2138117	ERR2138120	38	D034	0	0
ERR2138118	ERR2138119	38	D034	0	0
ERR2138118	ERR2138120	38	D034	0	0
ERR2138119	ERR2138120	38	D034	0	0
ERR2138610	ERR2138612	131	D066	0	0
ERR2138610	ERR2138613	131	D066	0	0
ERR2138610	ERR2146838	131	D066	0	0
ERR2138610	ERR2138669	131	D066	0	0
ERR2138612	ERR2138613	131	D066	0	0
ERR2138612	ERR2146838	131	D066	0	0
ERR2138612	ERR2138669	131	D066	0	0
ERR2138613	ERR2146838	131	D066	0	0
ERR2138613	ERR2138669	131	D066	0	0
ERR2146838	ERR2138669	131	D066	0	0
ERR2138373	ERR2138374	117	D046	0	0
ERR2138373	ERR2138375	117	D046	0	0
ERR2138373	ERR2138376	117	D046	0	0
ERR2138373	ERR2138277	117	D046	0	0
ERR2138373	ERR2146821	117	D046	0	0
ERR2138373	ERR2138278	117	D046	0	0
ERR2138373	ERR2138279	117	D046	0	0
ERR2138373	ERR2138280	117	D046	0	0
ERR2138373	ERR2138421	117	D046	0	0
ERR2138374	ERR2138375	117	D046	0	0
ERR2138374	ERR2138376	117	D046	0	0
ERR2138374	ERR2138277	117	D046	0	0
ERR2138374	ERR2146821	117	D046	0	0
ERR2138374	ERR2138278	117	D046	0	0
ERR2138374	ERR2138279	117	D046	0	0
ERR2138374	ERR2138280	117	D046	0	0
ERR2138374	ERR2138421	117	D046	0	0
ERR2138375	ERR2138376	117	D046	0	0
ERR2138375	ERR2138277	117	D046	0	0
ERR2138375	ERR2146821	117	D046	0	0
ERR2138375	ERR2138278	117	D046	0	0
ERR2138375	ERR2138279	117	D046	0	0
ERR2138375	ERR2138280	117	D046	0	0
ERR2138375	ERR2138421	117	D046	0	0
ERR2138376	ERR2138277	117	D046	0	0
ERR2138376	ERR2146821	117	D046	0	0
ERR2138376	ERR2138278	117	D046	0	0
ERR2138376	ERR2138279	117	D046	0	0
ERR2138376	ERR2138280	117	D046	0	0
ERR2138376	ERR2138421	117	D046	0	0
ERR2138277	ERR2146821	117	D046	0	0
ERR2138277	ERR2138278	117	D046	0	0
ERR2138277	ERR2138279	117	D046	0	0
ERR2138277	ERR2138280	117	D046	0	0
ERR2138277	ERR2138421	117	D046	0	0
ERR2146821	ERR2138278	117	D046	0	0
ERR2146821	ERR2138279	117	D046	0	0
ERR2146821	ERR2138280	117	D046	0	0
ERR2146821	ERR2138421	117	D046	0	0
ERR2138278	ERR2138279	117	D046	0	0
ERR2138278	ERR2138280	117	D046	0	0
ERR2138278	ERR2138421	117	D046	0	0
ERR2138279	ERR2138280	117	D046	0	0
ERR2138279	ERR2138421	117	D046	0	0
ERR2138280	ERR2138421	117	D046	0	0
ERR2138494	ERR2138502	69	C096	0	0
ERR2138494	ERR2138503	69	C096	0	0
ERR2138494	ERR2138504	69	C096	0	0
ERR2138494	ERR2138481	69	C096	0	0
ERR2138494	ERR2138482	69	C096	0	0
ERR2138494	ERR2138484	69	C096	0	0
ERR2138494	ERR2138490	69	C096	0	0
ERR2138494	ERR2138491	69	C096	0	0
ERR2138494	ERR2138492	69	C096	0	0
ERR2138494	ERR2146834	69	C096	0	0
ERR2138494	ERR2138493	69	C096	0	0
ERR2138494	ERR2138609	69	C096	0	0
ERR2138502	ERR2138503	69	C096	0	0
ERR2138502	ERR2138504	69	C096	0	0
ERR2138502	ERR2138481	69	C096	0	0
ERR2138502	ERR2138482	69	C096	0	0
ERR2138502	ERR2138484	69	C096	0	0
ERR2138502	ERR2138490	69	C096	0	0
ERR2138502	ERR2138491	69	C096	0	0
ERR2138502	ERR2138492	69	C096	0	0
ERR2138502	ERR2146834	69	C096	0	0
ERR2138502	ERR2138493	69	C096	0	0
ERR2138502	ERR2138609	69	C096	0	0
ERR2138503	ERR2138504	69	C096	0	0
ERR2138503	ERR2138481	69	C096	0	0
ERR2138503	ERR2138482	69	C096	0	0
ERR2138503	ERR2138484	69	C096	0	0
ERR2138503	ERR2138490	69	C096	0	0
ERR2138503	ERR2138491	69	C096	0	0
ERR2138503	ERR2138492	69	C096	0	0
ERR2138503	ERR2146834	69	C096	0	0
ERR2138503	ERR2138493	69	C096	0	0
ERR2138503	ERR2138609	69	C096	0	0
ERR2138504	ERR2138481	69	C096	0	0
ERR2138504	ERR2138482	69	C096	0	0
ERR2138504	ERR2138484	69	C096	0	0
ERR2138504	ERR2138490	69	C096	0	0
ERR2138504	ERR2138491	69	C096	0	0
ERR2138504	ERR2138492	69	C096	0	0
ERR2138504	ERR2146834	69	C096	0	0
ERR2138504	ERR2138493	69	C096	0	0
ERR2138504	ERR2138609	69	C096	0	0
ERR2138547	ERR2138548	69	C096	0	0
ERR2138547	ERR2138549	69	C096	0	0
ERR2138547	ERR2138550	69	C096	0	0
ERR2138547	ERR2138568	69	C096	0	0
ERR2138548	ERR2138549	69	C096	0	0
ERR2138548	ERR2138550	69	C096	0	0
ERR2138548	ERR2138568	69	C096	0	0
ERR2138549	ERR2138550	69	C096	0	0
ERR2138549	ERR2138568	69	C096	0	0
ERR2138550	ERR2138568	69	C096	0	0
ERR2138481	ERR2138482	69	C096	0	0
ERR2138481	ERR2138484	69	C096	0	0
ERR2138481	ERR2138490	69	C096	0	0
ERR2138481	ERR2138491	69	C096	0	0
ERR2138481	ERR2138492	69	C096	0	0
ERR2138481	ERR2146834	69	C096	0	0
ERR2138481	ERR2138493	69	C096	0	0
ERR2138481	ERR2138609	69	C096	0	0
ERR2138482	ERR2138484	69	C096	0	0
ERR2138482	ERR2138490	69	C096	0	0
ERR2138482	ERR2138491	69	C096	0	0
ERR2138482	ERR2138492	69	C096	0	0
ERR2138482	ERR2146834	69	C096	0	0
ERR2138482	ERR2138493	69	C096	0	0
ERR2138482	ERR2138609	69	C096	0	0
ERR2138484	ERR2138490	69	C096	0	0
ERR2138484	ERR2138491	69	C096	0	0
ERR2138484	ERR2138492	69	C096	0	0
ERR2138484	ERR2146834	69	C096	0	0
ERR2138484	ERR2138493	69	C096	0	0
ERR2138484	ERR2138609	69	C096	0	0
ERR2138490	ERR2138491	69	C096	0	0
ERR2138490	ERR2138492	69	C096	0	0
ERR2138490	ERR2146834	69	C096	0	0
ERR2138490	ERR2138493	69	C096	0	0
ERR2138490	ERR2138609	69	C096	0	0
ERR2138491	ERR2138492	69	C096	0	0
ERR2138491	ERR2146834	69	C096	0	0
ERR2138491	ERR2138493	69	C096	0	0
ERR2138491	ERR2138609	69	C096	0	0
ERR2138492	ERR2146834	69	C096	0	0
ERR2138492	ERR2138493	69	C096	0	0
ERR2138492	ERR2138609	69	C096	0	0
ERR2146834	ERR2138493	69	C096	0	0
ERR2146834	ERR2138609	69	C096	0	0
ERR2138493	ERR2138609	69	C096	0	0
ERR2138508	ERR2138560	6286	C101	0	0
ERR2137979	ERR2138577	6151	C043	0	0
ERR2137979	ERR2138578	6151	C043	0	0
ERR2146811	ERR2138578	6151	C043	0	0
ERR2138577	ERR2138578	6151	C043	0	0
ERR2138040	ERR2138041	472	D026	0	0
ERR2138040	ERR2138042	472	D026	0	0
ERR2138041	ERR2138042	472	D026	0	0
ERR2138688	ERR1878328	7097	D050	0	0
ERR2138688	ERR1878332	7097	D050	0	0
ERR2138688	ERR1878371	7097	D050	0	0
ERR1878328	ERR1878332	7097	D050	0	0
ERR1878328	ERR1878371	7097	D050	0	0
ERR1878329	ERR1878465	7097	D050	0	0
ERR1878329	ERR1878466	7097	D050	0	0
ERR1878332	ERR1878371	7097	D050	0	0
ERR1878465	ERR1878466	7097	D050	0	0
ERR2137921	ERR2137923	90	C038	0	0
ERR2137921	ERR1878206	90	C038	0	0
ERR2137921	ERR1878208	90	C038	0	0
ERR2137921	ERR1878209	90	C038	0	0
ERR2137921	ERR1878210	90	C038	0	0
ERR2137921	ERR1878212	90	C038	0	0
ERR2137921	ERR1878214	90	C038	0	0
ERR2137923	ERR1878206	90	C038	0	0
ERR2137923	ERR1878208	90	C038	0	0
ERR2137923	ERR1878209	90	C038	0	0
ERR2137923	ERR1878210	90	C038	0	0
ERR2137923	ERR1878212	90	C038	0	0
ERR2137923	ERR1878214	90	C038	0	0
ERR1878205	ERR1878211	90	C038	0	0
ERR1878205	ERR1878213	90	C038	0	0
ERR1878206	ERR1878208	90	C038	0	0
ERR1878206	ERR1878209	90	C038	0	0
ERR1878206	ERR1878210	90	C038	0	0
ERR1878206	ERR1878212	90	C038	0	0
ERR1878206	ERR1878214	90	C038	0	0
ERR1878208	ERR1878209	90	C038	0	0
ERR1878208	ERR1878210	90	C038	0	0
ERR1878208	ERR1878212	90	C038	0	0
ERR1878208	ERR1878214	90	C038	0	0
ERR1878209	ERR1878210	90	C038	0	0
ERR1878209	ERR1878212	90	C038	0	0
ERR1878209	ERR1878214	90	C038	0	0
ERR1878210	ERR1878212	90	C038	0	0
ERR1878210	ERR1878214	90	C038	0	0
ERR1878212	ERR1878214	90	C038	0	0
ERR2146823	ERR2138318	648	C001	0	0
ERR2146823	ERR2138319	648	C001	0	0
ERR2146823	ERR2138320	648	C001	0	0
ERR2146823	ERR2138321	648	C001	0	0
ERR2138318	ERR2138319	648	C001	0	0
ERR2138318	ERR2138320	648	C001	0	0
ERR2138318	ERR2138321	648	C001	0	0
ERR2138319	ERR2138320	648	C001	0	0
ERR2138319	ERR2138321	648	C001	0	0
ERR2138320	ERR2138321	648	C001	0	0
ERR2138351	ERR2138352	144	D052	0	0
ERR2138351	ERR2138353	144	D052	0	0
ERR2138352	ERR2138353	144	D052	0	0
ERR2138140	ERR2138141	7102	D033	0	0
ERR2138140	ERR2138142	7102	D033	0	0
ERR2138140	ERR2138143	7102	D033	0	0
ERR2138140	ERR2138102	7102	D033	0	0
ERR2138141	ERR2138142	7102	D033	0	0
ERR2138141	ERR2138143	7102	D033	0	0
ERR2138141	ERR2138102	7102	D033	0	0
ERR2138142	ERR2138143	7102	D033	0	0
ERR2138142	ERR2138102	7102	D033	0	0
ERR2138143	ERR2138102	7102	D033	0	0
ERR2138080	ERR2138081	131	D021	0	0
ERR2138080	ERR2138082	131	D021	0	0
ERR2138080	ERR2146817	131	D021	0	0
ERR2138081	ERR2138082	131	D021	0	0
ERR2138081	ERR2146817	131	D021	0	0
ERR2138082	ERR2146817	131	D021	0	0
ERR2138219	ERR2138220	131	C071	0	0
ERR2138219	ERR2138222	131	C071	0	0
ERR2138220	ERR2138222	131	C071	0	0
ERR1878301	ERR1878303	131	C071	0	0
ERR1878301	ERR1878304	131	C071	0	0
ERR1878301	ERR1878305	131	C071	0	0
ERR1878301	ERR1878306	131	C071	0	0
ERR1878301	ERR1878307	131	C071	0	0
ERR1878301	ERR1878323	131	C071	0	0
ERR1878301	ERR1878324	131	C071	0	0
ERR1878301	ERR1878325	131	C071	0	0
ERR1878301	ERR1878326	131	C071	0	0
ERR1878301	ERR1878327	131	C071	0	0
ERR1878301	ERR1878367	131	C071	0	0
ERR1878301	ERR1878368	131	C071	0	0
ERR1878301	ERR1878369	131	C071	0	0
ERR1878301	ERR1878380	131	C071	0	0
ERR1878301	ERR1878469	131	C071	0	0
ERR1878303	ERR1878304	131	C071	0	0
ERR1878303	ERR1878305	131	C071	0	0
ERR1878303	ERR1878306	131	C071	0	0
ERR1878303	ERR1878307	131	C071	0	0
ERR1878303	ERR1878323	131	C071	0	0
ERR1878303	ERR1878324	131	C071	0	0
ERR1878303	ERR1878325	131	C071	0	0
ERR1878303	ERR1878326	131	C071	0	0
ERR1878303	ERR1878327	131	C071	0	0
ERR1878303	ERR1878367	131	C071	0	0
ERR1878303	ERR1878368	131	C071	0	0
ERR1878303	ERR1878369	131	C071	0	0
ERR1878303	ERR1878380	131	C071	0	0
ERR1878303	ERR1878469	131	C071	0	0
ERR1878304	ERR1878305	131	C071	0	0
ERR1878304	ERR1878306	131	C071	0	0
ERR1878304	ERR1878307	131	C071	0	0
ERR1878304	ERR1878323	131	C071	0	0
ERR1878304	ERR1878324	131	C071	0	0
ERR1878304	ERR1878325	131	C071	0	0
ERR1878304	ERR1878326	131	C071	0	0
ERR1878304	ERR1878327	131	C071	0	0
ERR1878304	ERR1878367	131	C071	0	0
ERR1878304	ERR1878368	131	C071	0	0
ERR1878304	ERR1878369	131	C071	0	0
ERR1878304	ERR1878380	131	C071	0	0
ERR1878304	ERR1878469	131	C071	0	0
ERR1878305	ERR1878306	131	C071	0	0
ERR1878305	ERR1878307	131	C071	0	0
ERR1878305	ERR1878323	131	C071	0	0
ERR1878305	ERR1878324	131	C071	0	0
ERR1878305	ERR1878325	131	C071	0	0
ERR1878305	ERR1878326	131	C071	0	0
ERR1878305	ERR1878327	131	C071	0	0
ERR1878305	ERR1878367	131	C071	0	0
ERR1878305	ERR1878368	131	C071	0	0
ERR1878305	ERR1878369	131	C071	0	0
ERR1878305	ERR1878380	131	C071	0	0
ERR1878305	ERR1878469	131	C071	0	0
ERR1878306	ERR1878307	131	C071	0	0
ERR1878306	ERR1878323	131	C071	0	0
ERR1878306	ERR1878324	131	C071	0	0
ERR1878306	ERR1878325	131	C071	0	0
ERR1878306	ERR1878326	131	C071	0	0
ERR1878306	ERR1878327	131	C071	0	0
ERR1878306	ERR1878367	131	C071	0	0
ERR1878306	ERR1878368	131	C071	0	0
ERR1878306	ERR1878369	131	C071	0	0
ERR1878306	ERR1878380	131	C071	0	0
ERR1878306	ERR1878469	131	C071	0	0
ERR1878307	ERR1878323	131	C071	0	0
ERR1878307	ERR1878324	131	C071	0	0
ERR1878307	ERR1878325	131	C071	0	0
ERR1878307	ERR1878326	131	C071	0	0
ERR1878307	ERR1878327	131	C071	0	0
ERR1878307	ERR1878367	131	C071	0	0
ERR1878307	ERR1878368	131	C071	0	0
ERR1878307	ERR1878369	131	C071	0	0
ERR1878307	ERR1878380	131	C071	0	0
ERR1878307	ERR1878469	131	C071	0	0
ERR1878308	ERR1878360	131	C071	0	0
ERR1878323	ERR1878324	131	C071	0	0
ERR1878323	ERR1878325	131	C071	0	0
ERR1878323	ERR1878326	131	C071	0	0
ERR1878323	ERR1878327	131	C071	0	0
ERR1878323	ERR1878367	131	C071	0	0
ERR1878323	ERR1878368	131	C071	0	0
ERR1878323	ERR1878369	131	C071	0	0
ERR1878323	ERR1878380	131	C071	0	0
ERR1878323	ERR1878469	131	C071	0	0
ERR1878324	ERR1878325	131	C071	0	0
ERR1878324	ERR1878326	131	C071	0	0
ERR1878324	ERR1878327	131	C071	0	0
ERR1878324	ERR1878367	131	C071	0	0
ERR1878324	ERR1878368	131	C071	0	0
ERR1878324	ERR1878369	131	C071	0	0
ERR1878324	ERR1878380	131	C071	0	0
ERR1878324	ERR1878469	131	C071	0	0
ERR1878325	ERR1878326	131	C071	0	0
ERR1878325	ERR1878327	131	C071	0	0
ERR1878325	ERR1878367	131	C071	0	0
ERR1878325	ERR1878368	131	C071	0	0
ERR1878325	ERR1878369	131	C071	0	0
ERR1878325	ERR1878380	131	C071	0	0
ERR1878325	ERR1878469	131	C071	0	0
ERR1878326	ERR1878327	131	C071	0	0
ERR1878326	ERR1878367	131	C071	0	0
ERR1878326	ERR1878368	131	C071	0	0
ERR1878326	ERR1878369	131	C071	0	0
ERR1878326	ERR1878380	131	C071	0	0
ERR1878326	ERR1878469	131	C071	0	0
ERR1878327	ERR1878367	131	C071	0	0
ERR1878327	ERR1878368	131	C071	0	0
ERR1878327	ERR1878369	131	C071	0	0
ERR1878327	ERR1878380	131	C071	0	0
ERR1878327	ERR1878469	131	C071	0	0
ERR1878367	ERR1878368	131	C071	0	0
ERR1878367	ERR1878369	131	C071	0	0
ERR1878367	ERR1878380	131	C071	0	0
ERR1878367	ERR1878469	131	C071	0	0
ERR1878368	ERR1878369	131	C071	0	0
ERR1878368	ERR1878380	131	C071	0	0
ERR1878368	ERR1878469	131	C071	0	0
ERR1878369	ERR1878380	131	C071	0	0
ERR1878369	ERR1878469	131	C071	0	0
ERR1878380	ERR1878469	131	C071	0	0
ERR2138551	ERR2138553	7095	C098	0	0
ERR2138551	ERR2138554	7095	C098	0	0
ERR2138551	ERR2138556	7095	C098	0	0
ERR2138551	ERR2138558	7095	C098	0	0
ERR2138551	ERR2138569	7095	C098	0	0
ERR2138552	ERR2138553	7095	C098	0	0
ERR2138552	ERR2138554	7095	C098	0	0
ERR2138552	ERR2138556	7095	C098	0	0
ERR2138552	ERR2138569	7095	C098	0	0
ERR2138553	ERR2138554	7095	C098	0	0
ERR2138553	ERR2138556	7095	C098	0	0
ERR2138553	ERR2138558	7095	C098	0	0
ERR2138553	ERR2138569	7095	C098	0	0
ERR2138554	ERR2138556	7095	C098	0	0
ERR2138554	ERR2138558	7095	C098	0	0
ERR2138554	ERR2138569	7095	C098	0	0
ERR2138556	ERR2138558	7095	C098	0	0
ERR2138556	ERR2138569	7095	C098	0	0
ERR2138558	ERR2138569	7095	C098	0	0
ERR2146822	ERR2138291	1431	D009	0	0
ERR2146822	ERR2138294	1431	D009	0	0
ERR2138291	ERR2138292	1431	D009	0	0
ERR2138291	ERR2138293	1431	D009	0	0
ERR2138291	ERR2138294	1431	D009	0	0
ERR2138292	ERR2138293	1431	D009	0	0
ERR2138292	ERR2138294	1431	D009	0	0
ERR2138293	ERR2138294	1431	D009	0	0
ERR2137862	ERR2137863	7091	C001	0	0
ERR2137862	ERR2137864	7091	C001	0	0
ERR2137862	ERR2137866	7091	C001	0	0
ERR2137863	ERR2137864	7091	C001	0	0
ERR2137863	ERR2137866	7091	C001	0	0
ERR2137864	ERR2137866	7091	C001	0	0
ERR2138413	ERR2138415	2521	C025	0	0
ERR2138413	ERR2138446	2521	C025	0	0
ERR2138413	ERR2138447	2521	C025	0	0
ERR2138413	ERR2138448	2521	C025	0	0
ERR2138413	ERR2146827	2521	C025	0	0
ERR2138415	ERR2138446	2521	C025	0	0
ERR2138415	ERR2146827	2521	C025	0	0
ERR2138446	ERR2138447	2521	C025	0	0
ERR2138446	ERR2138448	2521	C025	0	0
ERR2138446	ERR2146827	2521	C025	0	0
ERR2138447	ERR2138448	2521	C025	0	0
ERR2138447	ERR2146827	2521	C025	0	0
ERR2138448	ERR2146827	2521	C025	0	0
ERR2138526	ERR2138719	7095	C100	0	0
ERR2138150	ERR2138151	88	D044	0	0
ERR2138150	ERR2138152	88	D044	0	0
ERR2138150	ERR2138153	88	D044	0	0
ERR2138150	ERR2138154	88	D044	0	0
ERR2138150	ERR2138231	88	D044	0	0
ERR2138150	ERR2138232	88	D044	0	0
ERR2138150	ERR2138229	88	D044	0	0
ERR2138150	ERR2138230	88	D044	0	0
ERR2138151	ERR2138152	88	D044	0	0
ERR2138151	ERR2138153	88	D044	0	0
ERR2138151	ERR2138154	88	D044	0	0
ERR2138151	ERR2138231	88	D044	0	0
ERR2138151	ERR2138232	88	D044	0	0
ERR2138151	ERR2138229	88	D044	0	0
ERR2138151	ERR2138230	88	D044	0	0
ERR2138152	ERR2138153	88	D044	0	0
ERR2138152	ERR2138154	88	D044	0	0
ERR2138152	ERR2138231	88	D044	0	0
ERR2138152	ERR2138232	88	D044	0	0
ERR2138152	ERR2138229	88	D044	0	0
ERR2138152	ERR2138230	88	D044	0	0
ERR2138153	ERR2138154	88	D044	0	0
ERR2138153	ERR2138231	88	D044	0	0
ERR2138153	ERR2138232	88	D044	0	0
ERR2138153	ERR2138229	88	D044	0	0
ERR2138153	ERR2138230	88	D044	0	0
ERR2138154	ERR2138231	88	D044	0	0
ERR2138154	ERR2138232	88	D044	0	0
ERR2138154	ERR2138229	88	D044	0	0
ERR2138154	ERR2138230	88	D044	0	0
ERR2138231	ERR2138232	88	D044	0	0
ERR2138231	ERR2138229	88	D044	0	0
ERR2138231	ERR2138230	88	D044	0	0
ERR2138232	ERR2138229	88	D044	0	0
ERR2138229	ERR2138230	88	D044	0	0
ERR2138437	ERR2138438	7100	D057	0	0
ERR2138437	ERR2138439	7100	D057	0	0
ERR2138437	ERR2138440	7100	D057	0	0
ERR2138437	ERR2138441	7100	D057	0	0
ERR2138438	ERR2138439	7100	D057	0	0
ERR2138438	ERR2138440	7100	D057	0	0
ERR2138438	ERR2138441	7100	D057	0	0
ERR2138439	ERR2138440	7100	D057	0	0
ERR2138439	ERR2138441	7100	D057	0	0
ERR2138440	ERR2138441	7100	D057	0	0
ERR2138497	ERR2138456	7095	D058	0	0
ERR2138497	ERR2138457	7095	D058	0	0
ERR2138497	ERR2138728	7095	D058	0	0
ERR2138497	ERR2138729	7095	D058	0	0
ERR2138497	ERR2138730	7095	D058	0	0
ERR2138456	ERR2138457	7095	D058	0	0
ERR2138456	ERR2138728	7095	D058	0	0
ERR2138456	ERR2138729	7095	D058	0	0
ERR2138456	ERR2138730	7095	D058	0	0
ERR2138457	ERR2138728	7095	D058	0	0
ERR2138457	ERR2138729	7095	D058	0	0
ERR2138457	ERR2138730	7095	D058	0	0
ERR2138728	ERR2138729	7095	D058	0	0
ERR2138728	ERR2138730	7095	D058	0	0
ERR2138729	ERR2138730	7095	D058	0	0
ERR2138322	ERR2138323	354	D021	0	0
ERR2138322	ERR2138324	354	D021	0	0
ERR2138322	ERR2138325	354	D021	0	0
ERR2138322	ERR2138248	354	D021	0	0
ERR2138322	ERR2138250	354	D021	0	0
ERR2138322	ERR2138251	354	D021	0	0
ERR2138322	ERR2138252	354	D021	0	0
ERR2138322	ERR2138602	354	D021	0	0
ERR2138323	ERR2138324	354	D021	0	0
ERR2138323	ERR2138325	354	D021	0	0
ERR2138323	ERR2138248	354	D021	0	0
ERR2138323	ERR2138250	354	D021	0	0
ERR2138323	ERR2138251	354	D021	0	0
ERR2138323	ERR2138252	354	D021	0	0
ERR2138323	ERR2138602	354	D021	0	0
ERR2138324	ERR2138325	354	D021	0	0
ERR2138324	ERR2138248	354	D021	0	0
ERR2138324	ERR2138250	354	D021	0	0
ERR2138324	ERR2138251	354	D021	0	0
ERR2138324	ERR2138252	354	D021	0	0
ERR2138324	ERR2138602	354	D021	0	0
ERR2138325	ERR2138248	354	D021	0	0
ERR2138325	ERR2138250	354	D021	0	0
ERR2138325	ERR2138251	354	D021	0	0
ERR2138325	ERR2138252	354	D021	0	0
ERR2138325	ERR2138602	354	D021	0	0
ERR2138248	ERR2138250	354	D021	0	0
ERR2138248	ERR2138251	354	D021	0	0
ERR2138248	ERR2138252	354	D021	0	0
ERR2138248	ERR2138602	354	D021	0	0
ERR2138250	ERR2138251	354	D021	0	0
ERR2138250	ERR2138252	354	D021	0	0
ERR2138250	ERR2138602	354	D021	0	0
ERR2138251	ERR2138252	354	D021	0	0
ERR2138251	ERR2138602	354	D021	0	0
ERR2138252	ERR2138602	354	D021	0	0
ERR2138529	ERR2138442	1193	C089	0	0
ERR2138529	ERR2138443	1193	C089	0	0
ERR2138529	ERR2146844	1193	C089	0	0
ERR2138529	ERR2146845	1193	C089	0	0
ERR2138529	ERR2138722	1193	C089	0	0
ERR2138529	ERR2138723	1193	C089	0	0
ERR2138529	ERR2138606	1193	C089	0	0
ERR2138442	ERR2138443	1193	C089	0	0
ERR2138442	ERR2146844	1193	C089	0	0
ERR2138442	ERR2146845	1193	C089	0	0
ERR2138442	ERR2138722	1193	C089	0	0
ERR2138442	ERR2138723	1193	C089	0	0
ERR2138442	ERR2138606	1193	C089	0	0
ERR2138443	ERR2146844	1193	C089	0	0
ERR2138443	ERR2146845	1193	C089	0	0
ERR2138443	ERR2138722	1193	C089	0	0
ERR2138443	ERR2138723	1193	C089	0	0
ERR2138443	ERR2138606	1193	C089	0	0
ERR2146844	ERR2146845	1193	C089	0	0
ERR2146844	ERR2138722	1193	C089	0	0
ERR2146844	ERR2138723	1193	C089	0	0
ERR2146844	ERR2138606	1193	C089	0	0
ERR2146845	ERR2138722	1193	C089	0	0
ERR2146845	ERR2138723	1193	C089	0	0
ERR2138722	ERR2138723	1193	C089	0	0
ERR2138722	ERR2138606	1193	C089	0	0
ERR2138723	ERR2138606	1193	C089	0	0
ERR2138542	ERR2138543	69	C100	0	0
ERR2138542	ERR2138544	69	C100	0	0
ERR2138542	ERR2138545	69	C100	0	0
ERR2138542	ERR2138546	69	C100	0	0
ERR2138543	ERR2138544	69	C100	0	0
ERR2138543	ERR2138545	69	C100	0	0
ERR2138543	ERR2138546	69	C100	0	0
ERR2138544	ERR2138545	69	C100	0	0
ERR2138544	ERR2138546	69	C100	0	0
ERR2138545	ERR2138546	69	C100	0	0
ERR2138499	ERR2138469	569	C095	0	0
ERR2138499	ERR2138470	569	C095	0	0
ERR2138499	ERR2138471	569	C095	0	0
ERR2138499	ERR2146831	569	C095	0	0
ERR2138469	ERR2138470	569	C095	0	0
ERR2138469	ERR2138471	569	C095	0	0
ERR2138469	ERR2146831	569	C095	0	0
ERR2138470	ERR2138471	569	C095	0	0
ERR2138470	ERR2146831	569	C095	0	0
ERR2138471	ERR2146831	569	C095	0	0
ERR2138561	ERR2138563	58	D063	0	0
ERR2138561	ERR2138567	58	D063	0	0
ERR2138561	ERR2138693	58	D063	0	0
ERR2138561	ERR2138694	58	D063	0	0
ERR2138561	ERR2138720	58	D063	0	0
ERR2138561	ERR2138721	58	D063	0	0
ERR2138563	ERR2138567	58	D063	0	0
ERR2138563	ERR2138693	58	D063	0	0
ERR2138563	ERR2138694	58	D063	0	0
ERR2138563	ERR2138720	58	D063	0	0
ERR2138563	ERR2138721	58	D063	0	0
ERR2138567	ERR2138693	58	D063	0	0
ERR2138567	ERR2138694	58	D063	0	0
ERR2138567	ERR2138720	58	D063	0	0
ERR2138567	ERR2138721	58	D063	0	0
ERR2138693	ERR2138694	58	D063	0	0
ERR2138693	ERR2138720	58	D063	0	0
ERR2138693	ERR2138721	58	D063	0	0
ERR2138694	ERR2138720	58	D063	0	0
ERR2138694	ERR2138721	58	D063	0	0
ERR2138720	ERR2138721	58	D063	0	0
ERR2137925	ERR2137926	641	C039	0	0
ERR2137925	ERR2137928	641	C039	0	0
ERR2137925	ERR2137929	641	C039	0	0
ERR2137926	ERR2137928	641	C039	0	0
ERR2137926	ERR2137929	641	C039	0	0
ERR2137928	ERR2137929	641	C039	0	0
ERR2138419	ERR2138683	635	D045	0	0
ERR2138419	ERR2138685	635	D045	0	0
ERR2138419	ERR2138686	635	D045	0	0
ERR2138419	ERR2138687	635	D045	0	0
ERR2138419	ERR2138731	635	D045	0	0
ERR2138419	ERR2138600	635	D045	0	0
ERR2138419	ERR2138601	635	D045	0	0
ERR2138683	ERR2138685	635	D045	0	0
ERR2138683	ERR2138686	635	D045	0	0
ERR2138683	ERR2138687	635	D045	0	0
ERR2138683	ERR2138731	635	D045	0	0
ERR2138683	ERR2138600	635	D045	0	0
ERR2138683	ERR2138601	635	D045	0	0
ERR2138685	ERR2138686	635	D045	0	0
ERR2138685	ERR2138687	635	D045	0	0
ERR2138685	ERR2138731	635	D045	0	0
ERR2138685	ERR2138600	635	D045	0	0
ERR2138685	ERR2138601	635	D045	0	0
ERR2138686	ERR2138687	635	D045	0	0
ERR2138686	ERR2138731	635	D045	0	0
ERR2138686	ERR2138600	635	D045	0	0
ERR2138686	ERR2138601	635	D045	0	0
ERR2138687	ERR2138731	635	D045	0	0
ERR2138687	ERR2138600	635	D045	0	0
ERR2138687	ERR2138601	635	D045	0	0
ERR2138731	ERR2138600	635	D045	0	0
ERR2138731	ERR2138601	635	D045	0	0
ERR2138600	ERR2138601	635	D045	0	0
ERR2138572	ERR2138573	73	C022	0	0
ERR2137989	ERR2137990	162	C036	0	0
ERR2137989	ERR2137992	162	C036	0	0
ERR2137990	ERR2137992	162	C036	0	0
ERR2138032	ERR2138033	131	C052	0	0
ERR2138032	ERR2138034	131	C052	0	0
ERR2138032	ERR2138036	131	C052	0	0
ERR2138033	ERR2138034	131	C052	0	0
ERR2138033	ERR2138036	131	C052	0	0
ERR2138034	ERR2138036	131	C052	0	0
ERR2138046	ERR2138048	131	C052	0	0
ERR2138046	ERR2651209	131	C052	0	0
ERR2138048	ERR2651209	131	C052	0	0
ERR2138148	ERR2138679	131	C065	0	0
ERR2138148	ERR2138591	131	C065	0	0
ERR2138148	ERR2138592	131	C065	0	0
ERR2138148	ERR1878287	131	C065	0	0
ERR2138148	ERR1878289	131	C065	0	0
ERR2138148	ERR1878290	131	C065	0	0
ERR2138148	ERR1878291	131	C065	0	0
ERR2138148	ERR1878283	131	C065	0	0
ERR2138148	ERR1878284	131	C065	0	0
ERR2138148	ERR1878285	131	C065	0	0
ERR2138148	ERR1878286	131	C065	0	0
ERR2138148	ERR1878463	131	C065	0	0
ERR2138679	ERR2138591	131	C065	0	0
ERR2138679	ERR2138592	131	C065	0	0
ERR2138679	ERR1878287	131	C065	0	0
ERR2138679	ERR1878289	131	C065	0	0
ERR2138679	ERR1878290	131	C065	0	0
ERR2138679	ERR1878291	131	C065	0	0
ERR2138679	ERR1878283	131	C065	0	0
ERR2138679	ERR1878284	131	C065	0	0
ERR2138679	ERR1878285	131	C065	0	0
ERR2138679	ERR1878286	131	C065	0	0
ERR2138679	ERR1878463	131	C065	0	0
ERR2138591	ERR2138592	131	C065	0	0
ERR2138591	ERR1878287	131	C065	0	0
ERR2138591	ERR1878289	131	C065	0	0
ERR2138591	ERR1878290	131	C065	0	0
ERR2138591	ERR1878291	131	C065	0	0
ERR2138591	ERR1878283	131	C065	0	0
ERR2138591	ERR1878284	131	C065	0	0
ERR2138591	ERR1878285	131	C065	0	0
ERR2138591	ERR1878286	131	C065	0	0
ERR2138591	ERR1878463	131	C065	0	0
ERR2138592	ERR1878287	131	C065	0	0
ERR2138592	ERR1878289	131	C065	0	0
ERR2138592	ERR1878290	131	C065	0	0
ERR2138592	ERR1878291	131	C065	0	0
ERR2138592	ERR1878283	131	C065	0	0
ERR2138592	ERR1878284	131	C065	0	0
ERR2138592	ERR1878285	131	C065	0	0
ERR2138592	ERR1878286	131	C065	0	0
ERR2138592	ERR1878463	131	C065	0	0
ERR1878287	ERR1878289	131	C065	0	0
ERR1878287	ERR1878290	131	C065	0	0
ERR1878287	ERR1878291	131	C065	0	0
ERR1878287	ERR1878283	131	C065	0	0
ERR1878287	ERR1878284	131	C065	0	0
ERR1878287	ERR1878285	131	C065	0	0
ERR1878287	ERR1878286	131	C065	0	0
ERR1878287	ERR1878463	131	C065	0	0
ERR1878289	ERR1878290	131	C065	0	0
ERR1878289	ERR1878291	131	C065	0	0
ERR1878289	ERR1878283	131	C065	0	0
ERR1878289	ERR1878284	131	C065	0	0
ERR1878289	ERR1878285	131	C065	0	0
ERR1878289	ERR1878286	131	C065	0	0
ERR1878289	ERR1878463	131	C065	0	0
ERR1878290	ERR1878291	131	C065	0	0
ERR1878290	ERR1878283	131	C065	0	0
ERR1878290	ERR1878284	131	C065	0	0
ERR1878290	ERR1878285	131	C065	0	0
ERR1878290	ERR1878286	131	C065	0	0
ERR1878290	ERR1878463	131	C065	0	0
ERR1878291	ERR1878283	131	C065	0	0
ERR1878291	ERR1878284	131	C065	0	0
ERR1878291	ERR1878285	131	C065	0	0
ERR1878291	ERR1878286	131	C065	0	0
ERR1878291	ERR1878463	131	C065	0	0
ERR1878283	ERR1878284	131	C065	0	0
ERR1878283	ERR1878285	131	C065	0	0
ERR1878283	ERR1878286	131	C065	0	0
ERR1878283	ERR1878463	131	C065	0	0
ERR1878284	ERR1878285	131	C065	0	0
ERR1878284	ERR1878286	131	C065	0	0
ERR1878284	ERR1878463	131	C065	0	0
ERR1878285	ERR1878286	131	C065	0	0
ERR1878285	ERR1878463	131	C065	0	0
ERR1878286	ERR1878463	131	C065	0	0
ERR2138047	ERR2138178	443	D030	0	0
ERR2138047	ERR1878258	443	D030	0	0
ERR2138047	ERR1878259	443	D030	0	0
ERR2138047	ERR1878450	443	D030	0	0
ERR2138177	ERR1878440	443	D030	0	0
ERR2138178	ERR1878440	443	D030	0	0
ERR2138178	ERR1878450	443	D030	0	0
ERR1878259	ERR1878450	443	D030	0	0
ERR1878260	ERR1878262	443	D030	0	0
ERR1878260	ERR1878263	443	D030	0	0
ERR1878260	ERR1878264	443	D030	0	0
ERR1878262	ERR1878263	443	D030	0	0
ERR1878262	ERR1878264	443	D030	0	0
ERR1878263	ERR1878264	443	D030	0	0
ERR2138139	ERR2138101	58	D033	0	0
ERR2138139	ERR2138587	58	D033	0	0
ERR2138101	ERR2138587	58	D033	0	0
ERR2138054	ERR1878247	156	C047	0	0
ERR1878265	ERR1878266	1723	D038	0	0
ERR1878265	ERR1878267	1723	D038	0	0
ERR1878265	ERR1878269	1723	D038	0	0
ERR1878265	ERR1878270	1723	D038	0	0
ERR1878265	ERR1878271	1723	D038	0	0
ERR1878265	ERR1878272	1723	D038	0	0
ERR1878265	ERR1878273	1723	D038	0	0
ERR1878266	ERR1878267	1723	D038	0	0
ERR1878266	ERR1878269	1723	D038	0	0
ERR1878266	ERR1878270	1723	D038	0	0
ERR1878266	ERR1878271	1723	D038	0	0
ERR1878266	ERR1878272	1723	D038	0	0
ERR1878266	ERR1878273	1723	D038	0	0
ERR1878267	ERR1878269	1723	D038	0	0
ERR1878267	ERR1878270	1723	D038	0	0
ERR1878267	ERR1878271	1723	D038	0	0
ERR1878267	ERR1878272	1723	D038	0	0
ERR1878267	ERR1878273	1723	D038	0	0
ERR1878269	ERR1878270	1723	D038	0	0
ERR1878269	ERR1878271	1723	D038	0	0
ERR1878269	ERR1878272	1723	D038	0	0
ERR1878269	ERR1878273	1723	D038	0	0
ERR1878270	ERR1878271	1723	D038	0	0
ERR1878270	ERR1878272	1723	D038	0	0
ERR1878270	ERR1878273	1723	D038	0	0
ERR1878271	ERR1878272	1723	D038	0	0
ERR1878271	ERR1878273	1723	D038	0	0
ERR1878271	ERR1878274	1723	D038	0	0
ERR1878272	ERR1878273	1723	D038	0	0
ERR2137970	ERR2138015	59	C031	0	0
ERR2138192	ERR2138193	648	D036	0	0
ERR2138192	ERR2138194	648	D036	0	0
ERR2138192	ERR2138195	648	D036	0	0
ERR2138192	ERR1878292	648	D036	0	0
ERR2138192	ERR1878293	648	D036	0	0
ERR2138192	ERR1878294	648	D036	0	0
ERR2138192	ERR1878295	648	D036	0	0
ERR2138192	ERR1878296	648	D036	0	0
ERR2138192	ERR1878297	648	D036	0	0
ERR2138192	ERR1878298	648	D036	0	0
ERR2138192	ERR1878299	648	D036	0	0
ERR2138192	ERR1878300	648	D036	0	0
ERR2138192	ERR1878358	648	D036	0	0
ERR2138193	ERR2138194	648	D036	0	0
ERR2138193	ERR2138195	648	D036	0	0
ERR2138193	ERR1878292	648	D036	0	0
ERR2138193	ERR1878293	648	D036	0	0
ERR2138193	ERR1878294	648	D036	0	0
ERR2138193	ERR1878295	648	D036	0	0
ERR2138193	ERR1878296	648	D036	0	0
ERR2138193	ERR1878297	648	D036	0	0
ERR2138193	ERR1878298	648	D036	0	0
ERR2138193	ERR1878299	648	D036	0	0
ERR2138193	ERR1878300	648	D036	0	0
ERR2138193	ERR1878358	648	D036	0	0
ERR2138194	ERR2138195	648	D036	0	0
ERR2138194	ERR1878292	648	D036	0	0
ERR2138194	ERR1878293	648	D036	0	0
ERR2138194	ERR1878294	648	D036	0	0
ERR2138194	ERR1878295	648	D036	0	0
ERR2138194	ERR1878296	648	D036	0	0
ERR2138194	ERR1878297	648	D036	0	0
ERR2138194	ERR1878298	648	D036	0	0
ERR2138194	ERR1878299	648	D036	0	0
ERR2138194	ERR1878300	648	D036	0	0
ERR2138194	ERR1878358	648	D036	0	0
ERR2138195	ERR1878292	648	D036	0	0
ERR2138195	ERR1878293	648	D036	0	0
ERR2138195	ERR1878294	648	D036	0	0
ERR2138195	ERR1878295	648	D036	0	0
ERR2138195	ERR1878296	648	D036	0	0
ERR2138195	ERR1878297	648	D036	0	0
ERR2138195	ERR1878298	648	D036	0	0
ERR2138195	ERR1878299	648	D036	0	0
ERR2138195	ERR1878300	648	D036	0	0
ERR2138195	ERR1878358	648	D036	0	0
ERR1878292	ERR1878293	648	D036	0	0
ERR1878292	ERR1878294	648	D036	0	0
ERR1878292	ERR1878295	648	D036	0	0
ERR1878292	ERR1878296	648	D036	0	0
ERR1878292	ERR1878297	648	D036	0	0
ERR1878292	ERR1878298	648	D036	0	0
ERR1878292	ERR1878299	648	D036	0	0
ERR1878292	ERR1878300	648	D036	0	0
ERR1878292	ERR1878358	648	D036	0	0
ERR1878293	ERR1878294	648	D036	0	0
ERR1878293	ERR1878295	648	D036	0	0
ERR1878293	ERR1878296	648	D036	0	0
ERR1878293	ERR1878297	648	D036	0	0
ERR1878293	ERR1878298	648	D036	0	0
ERR1878293	ERR1878299	648	D036	0	0
ERR1878293	ERR1878300	648	D036	0	0
ERR1878293	ERR1878358	648	D036	0	0
ERR1878294	ERR1878295	648	D036	0	0
ERR1878294	ERR1878296	648	D036	0	0
ERR1878294	ERR1878297	648	D036	0	0
ERR1878294	ERR1878298	648	D036	0	0
ERR1878294	ERR1878299	648	D036	0	0
ERR1878294	ERR1878300	648	D036	0	0
ERR1878294	ERR1878358	648	D036	0	0
ERR1878295	ERR1878296	648	D036	0	0
ERR1878295	ERR1878297	648	D036	0	0
ERR1878295	ERR1878298	648	D036	0	0
ERR1878295	ERR1878299	648	D036	0	0
ERR1878295	ERR1878300	648	D036	0	0
ERR1878295	ERR1878358	648	D036	0	0
ERR1878296	ERR1878297	648	D036	0	0
ERR1878296	ERR1878298	648	D036	0	0
ERR1878296	ERR1878299	648	D036	0	0
ERR1878296	ERR1878300	648	D036	0	0
ERR1878296	ERR1878358	648	D036	0	0
ERR1878297	ERR1878298	648	D036	0	0
ERR1878297	ERR1878299	648	D036	0	0
ERR1878297	ERR1878300	648	D036	0	0
ERR1878297	ERR1878358	648	D036	0	0
ERR1878298	ERR1878299	648	D036	0	0
ERR1878298	ERR1878300	648	D036	0	0
ERR1878298	ERR1878358	648	D036	0	0
ERR1878299	ERR1878300	648	D036	0	0
ERR1878299	ERR1878358	648	D036	0	0
ERR1878300	ERR1878358	648	D036	0	0
ERR2138126	ERR2138127	336	C026	0	0
ERR2138127	ERR2138128	336	C026	0	0
ERR2138127	ERR2138129	336	C026	0	0
ERR2138128	ERR2138129	336	C026	0	0
ERR2137914	ERR2137946	10	C036	0	0
ERR2137915	ERR2137943	10	C036	0	0
ERR2137915	ERR2137944	10	C036	0	0
ERR2137915	ERR2137945	10	C036	0	0
ERR2137939	ERR2137940	10	C036	0	0
ERR2137943	ERR2137944	10	C036	0	0
ERR2137943	ERR2137945	10	C036	0	0
ERR2138238	ERR2138258	58	C075	0	0
ERR2138238	ERR1878316	58	C075	0	0
ERR2138238	ERR1878317	58	C075	0	0
ERR2138238	ERR1878322	58	C075	0	0
ERR2146820	ERR2138239	58	C075	0	0
ERR2146820	ERR1878315	58	C075	0	0
ERR2146820	ERR1878366	58	C075	0	0
ERR2138239	ERR1878315	58	C075	0	0
ERR2138239	ERR1878366	58	C075	0	0
ERR2138258	ERR1878316	58	C075	0	0
ERR2138258	ERR1878317	58	C075	0	0
ERR2138258	ERR1878322	58	C075	0	0
ERR1878315	ERR1878366	58	C075	0	0
ERR1878316	ERR1878317	58	C075	0	0
ERR1878316	ERR1878322	58	C075	0	0
ERR1878317	ERR1878322	58	C075	0	0
ERR2138227	ERR2138228	131	C073	0	0
ERR2138377	ERR2138380	69	C086	0	0
ERR2138377	ERR2138426	69	C086	0	0
ERR2138380	ERR2138426	69	C086	0	0
ERR2138427	ERR2138428	69	C086	0	0
ERR2138001	ERR2138022	6151	C031	0	0
ERR2138001	ERR2138579	6151	C031	0	0
ERR2138002	ERR2138022	6151	C031	0	0
ERR2138022	ERR2138579	6151	C031	0	0
ERR2138708	ERR2138717	540	D066	0	0
ERR2138185	ERR2138186	409	C070	0	0
ERR2138185	ERR2138255	409	C070	0	0
ERR2138185	ERS3197519	409	C070	0	0
ERR2138186	ERR2138255	409	C070	0	0
ERR2138186	ERS3197519	409	C070	0	0
ERR2138255	ERS3197519	409	C070	0	0
ERR2138059	ERR2138060	354	C055	0	0
ERR2138059	ERR2138061	354	C055	0	0
ERR2138059	ERR2138062	354	C055	0	0
ERR2138060	ERR2138061	354	C055	0	0
ERR2138060	ERR2138062	354	C055	0	0
ERR2138061	ERR2138062	354	C055	0	0
ERR2138539	ERR2138540	95	C039	0	0
ERR2138539	ERR2138541	95	C039	0	0
ERR2138539	ERR2138710	95	C039	0	0
ERR2138539	ERR2138711	95	C039	0	0
ERR2138540	ERR2138541	95	C039	0	0
ERR2138540	ERR2138710	95	C039	0	0
ERR2138540	ERR2138711	95	C039	0	0
ERR2138541	ERR2138710	95	C039	0	0
ERR2138541	ERR2138711	95	C039	0	0
ERR2138710	ERR2138711	95	C039	0	0
ERR2137875	ERR2137876	69	C021	0	0
ERR2137875	ERR2137877	69	C021	0	0
ERR2137875	ERR2137933	69	C021	0	0
ERR2137876	ERR2137877	69	C021	0	0
ERR2137876	ERR2137933	69	C021	0	0
ERR2137877	ERR2137933	69	C021	0	0
ERR2138662	ERR2138663	399	D049	0	0
ERR2138515	ERR2138704	5430	C095	0	0
ERR2138515	ERR2138705	5430	C095	0	0
ERR2138515	ERR2138706	5430	C095	0	0
ERR2138704	ERR2138705	5430	C095	0	0
ERR2138704	ERR2138706	5430	C095	0	0
ERR2138705	ERR2138706	5430	C095	0	0
ERR2138281	ERR2138282	164	C077	0	0
ERR2138281	ERR2138283	164	C077	0	0
ERR2138281	ERR2138284	164	C077	0	0
ERR2138282	ERR2138283	164	C077	0	0
ERR2138282	ERR2138284	164	C077	0	0
ERR2138283	ERR2138284	164	C077	0	0
ERR2138093	ERR2138094	141	D031	0	0
ERR2138093	ERR2138095	141	D031	0	0
ERR2138093	ERR2138096	141	D031	0	0
ERR2138094	ERR2138095	141	D031	0	0
ERR2138094	ERR2138096	141	D031	0	0
ERR2138037	ERR2138170	1193	C043	0	0
ERR2138037	ERR2138171	1193	C043	0	0
ERR2138037	ERR2138038	1193	C043	0	0
ERR2138037	ERR2138039	1193	C043	0	0
ERR2138037	ERR1878234	1193	C043	0	0
ERR2138037	ERR1878235	1193	C043	0	0
ERR2138037	ERR1878236	1193	C043	0	0
ERR2138037	ERR1878237	1193	C043	0	0
ERR2138037	ERR1878238	1193	C043	0	0
ERR2138037	ERR1878239	1193	C043	0	0
ERR2138037	ERR1878242	1193	C043	0	0
ERR2138037	ERR1878243	1193	C043	0	0
ERR2138170	ERR2138171	1193	C043	0	0
ERR2138170	ERR2138038	1193	C043	0	0
ERR2138170	ERR2138039	1193	C043	0	0
ERR2138170	ERR1878234	1193	C043	0	0
ERR2138170	ERR1878235	1193	C043	0	0
ERR2138170	ERR1878236	1193	C043	0	0
ERR2138170	ERR1878237	1193	C043	0	0
ERR2138170	ERR1878239	1193	C043	0	0
ERR2138170	ERR1878242	1193	C043	0	0
ERR2138170	ERR1878243	1193	C043	0	0
ERR2138171	ERR2138038	1193	C043	0	0
ERR2138171	ERR2138039	1193	C043	0	0
ERR2138171	ERR1878234	1193	C043	0	0
ERR2138171	ERR1878235	1193	C043	0	0
ERR2138171	ERR1878236	1193	C043	0	0
ERR2138171	ERR1878237	1193	C043	0	0
ERR2138171	ERR1878238	1193	C043	0	0
ERR2138171	ERR1878239	1193	C043	0	0
ERR2138171	ERR1878242	1193	C043	0	0
ERR2138171	ERR1878243	1193	C043	0	0
ERR2138038	ERR2138039	1193	C043	0	0
ERR2138038	ERR1878234	1193	C043	0	0
ERR2138038	ERR1878235	1193	C043	0	0
ERR2138038	ERR1878236	1193	C043	0	0
ERR2138038	ERR1878237	1193	C043	0	0
ERR2138038	ERR1878238	1193	C043	0	0
ERR2138038	ERR1878239	1193	C043	0	0
ERR2138038	ERR1878242	1193	C043	0	0
ERR2138038	ERR1878243	1193	C043	0	0
ERR2138039	ERR1878234	1193	C043	0	0
ERR2138039	ERR1878235	1193	C043	0	0
ERR2138039	ERR1878236	1193	C043	0	0
ERR2138039	ERR1878237	1193	C043	0	0
ERR2138039	ERR1878239	1193	C043	0	0
ERR2138039	ERR1878242	1193	C043	0	0
ERR2138039	ERR1878243	1193	C043	0	0
ERR1878234	ERR1878235	1193	C043	0	0
ERR1878234	ERR1878236	1193	C043	0	0
ERR1878234	ERR1878237	1193	C043	0	0
ERR1878234	ERR1878238	1193	C043	0	0
ERR1878234	ERR1878239	1193	C043	0	0
ERR1878234	ERR1878242	1193	C043	0	0
ERR1878234	ERR1878243	1193	C043	0	0
ERR1878235	ERR1878236	1193	C043	0	0
ERR1878235	ERR1878237	1193	C043	0	0
ERR1878235	ERR1878239	1193	C043	0	0
ERR1878235	ERR1878242	1193	C043	0	0
ERR1878235	ERR1878243	1193	C043	0	0
ERR1878236	ERR1878237	1193	C043	0	0
ERR1878236	ERR1878239	1193	C043	0	0
ERR1878236	ERR1878242	1193	C043	0	0
ERR1878236	ERR1878243	1193	C043	0	0
ERR1878237	ERR1878239	1193	C043	0	0
ERR1878237	ERR1878242	1193	C043	0	0
ERR1878237	ERR1878243	1193	C043	0	0
ERR1878238	ERR1878239	1193	C043	0	0
ERR1878238	ERR1878243	1193	C043	0	0
ERR1878239	ERR1878242	1193	C043	0	0
ERR1878239	ERR1878243	1193	C043	0	0
ERR1878242	ERR1878243	1193	C043	0	0
ERR2138475	ERR2138476	131	D019	0	0
ERR2138475	ERR2138477	131	D019	0	0
ERR2138475	ERR2138478	131	D019	0	0
ERR2138475	ERR2138700	131	D019	0	0
ERR2138475	ERR1878396	131	D019	0	0
ERR2138475	ERR1878397	131	D019	0	0
ERR2138475	ERR1878399	131	D019	0	0
ERR2138475	ERR1878400	131	D019	0	0
ERR2138475	ERR1878401	131	D019	0	0
ERR2138475	ERR1878402	131	D019	0	0
ERR2138475	ERR1878403	131	D019	0	0
ERR2138475	ERR1878442	131	D019	0	0
ERR2138475	ERR1878443	131	D019	0	0
ERR2138476	ERR2138477	131	D019	0	0
ERR2138476	ERR2138478	131	D019	0	0
ERR2138476	ERR2138700	131	D019	0	0
ERR2138476	ERR1878396	131	D019	0	0
ERR2138476	ERR1878397	131	D019	0	0
ERR2138476	ERR1878399	131	D019	0	0
ERR2138476	ERR1878400	131	D019	0	0
ERR2138476	ERR1878401	131	D019	0	0
ERR2138476	ERR1878402	131	D019	0	0
ERR2138476	ERR1878403	131	D019	0	0
ERR2138476	ERR1878442	131	D019	0	0
ERR2138476	ERR1878443	131	D019	0	0
ERR2138477	ERR2138478	131	D019	0	0
ERR2138477	ERR2138700	131	D019	0	0
ERR2138477	ERR1878396	131	D019	0	0
ERR2138477	ERR1878397	131	D019	0	0
ERR2138477	ERR1878399	131	D019	0	0
ERR2138477	ERR1878400	131	D019	0	0
ERR2138477	ERR1878401	131	D019	0	0
ERR2138477	ERR1878402	131	D019	0	0
ERR2138477	ERR1878403	131	D019	0	0
ERR2138477	ERR1878442	131	D019	0	0
ERR2138477	ERR1878443	131	D019	0	0
ERR2138478	ERR2138700	131	D019	0	0
ERR2138478	ERR1878396	131	D019	0	0
ERR2138478	ERR1878397	131	D019	0	0
ERR2138478	ERR1878399	131	D019	0	0
ERR2138478	ERR1878400	131	D019	0	0
ERR2138478	ERR1878401	131	D019	0	0
ERR2138478	ERR1878402	131	D019	0	0
ERR2138478	ERR1878403	131	D019	0	0
ERR2138478	ERR1878442	131	D019	0	0
ERR2138478	ERR1878443	131	D019	0	0
ERR2138700	ERR1878396	131	D019	0	0
ERR2138700	ERR1878397	131	D019	0	0
ERR2138700	ERR1878399	131	D019	0	0
ERR2138700	ERR1878400	131	D019	0	0
ERR2138700	ERR1878401	131	D019	0	0
ERR2138700	ERR1878402	131	D019	0	0
ERR2138700	ERR1878403	131	D019	0	0
ERR2138700	ERR1878442	131	D019	0	0
ERR2138700	ERR1878443	131	D019	0	0
ERR1878396	ERR1878397	131	D019	0	0
ERR1878396	ERR1878399	131	D019	0	0
ERR1878396	ERR1878400	131	D019	0	0
ERR1878396	ERR1878401	131	D019	0	0
ERR1878396	ERR1878402	131	D019	0	0
ERR1878396	ERR1878403	131	D019	0	0
ERR1878396	ERR1878442	131	D019	0	0
ERR1878396	ERR1878443	131	D019	0	0
ERR1878397	ERR1878399	131	D019	0	0
ERR1878397	ERR1878400	131	D019	0	0
ERR1878397	ERR1878401	131	D019	0	0
ERR1878397	ERR1878402	131	D019	0	0
ERR1878397	ERR1878403	131	D019	0	0
ERR1878397	ERR1878442	131	D019	0	0
ERR1878397	ERR1878443	131	D019	0	0
ERR1878399	ERR1878400	131	D019	0	0
ERR1878399	ERR1878401	131	D019	0	0
ERR1878399	ERR1878402	131	D019	0	0
ERR1878399	ERR1878403	131	D019	0	0
ERR1878399	ERR1878442	131	D019	0	0
ERR1878399	ERR1878443	131	D019	0	0
ERR1878400	ERR1878401	131	D019	0	0
ERR1878400	ERR1878402	131	D019	0	0
ERR1878400	ERR1878403	131	D019	0	0
ERR1878400	ERR1878442	131	D019	0	0
ERR1878400	ERR1878443	131	D019	0	0
ERR1878401	ERR1878402	131	D019	0	0
ERR1878401	ERR1878403	131	D019	0	0
ERR1878401	ERR1878442	131	D019	0	0
ERR1878401	ERR1878443	131	D019	0	0
ERR1878402	ERR1878403	131	D019	0	0
ERR1878402	ERR1878442	131	D019	0	0
ERR1878402	ERR1878443	131	D019	0	0
ERR1878403	ERR1878442	131	D019	0	0
ERR1878403	ERR1878443	131	D019	0	0
ERR1878442	ERR1878443	131	D019	0	0
ERR2138031	ERR2138049	7095	C016	0	0
ERR2138031	ERR2138172	7095	C016	0	0
ERR2138049	ERR2138172	7095	C016	0	0
ERR2138616	ERR2138617	88	D046	0	0
ERR2138616	ERR2138618	88	D046	0	0
ERR2138616	ERR2138620	88	D046	0	0
ERR2138617	ERR2138618	88	D046	0	0
ERR2138617	ERR2138620	88	D046	0	0
ERR2138618	ERR2138620	88	D046	0	0
ERR2137867	ERR2137868	212	C013	0	0
ERR2137867	ERR2138571	212	C013	0	0
ERR2137868	ERR2138571	212	C013	0	0
ERR2138381	ERR2138382	443	C005	0	0
ERR2138381	ERR2146828	443	C005	0	0
ERR2138381	ERR2138451	443	C005	0	0
ERR2138381	ERR2138452	443	C005	0	0
ERR2138381	ERR2138462	443	C005	0	0
ERR2138381	ERR2138463	443	C005	0	0
ERR2138381	ERR2138464	443	C005	0	0
ERR2138381	ERR2146830	443	C005	0	0
ERR2138381	ERR1878169	443	C005	0	0
ERR2138381	ERR1878173	443	C005	0	0
ERR2138381	ERR1878174	443	C005	0	0
ERR2138381	ERR1878335	443	C005	0	0
ERR2138381	ERR1878336	443	C005	0	0
ERR2138381	ERR1878337	443	C005	0	0
ERR2138381	ERR1878339	443	C005	0	0
ERR2138381	ERR1878341	443	C005	0	0
ERR2138381	ERR1878342	443	C005	0	0
ERR2138381	ERR1878346	443	C005	0	0
ERR2138381	ERR1878348	443	C005	0	0
ERR2138381	ERR1878350	443	C005	0	0
ERR2138381	ERR1878351	443	C005	0	0
ERR2138381	ERR1878352	443	C005	0	0
ERR2138381	ERR1878386	443	C005	0	0
ERR2138381	ERR1878388	443	C005	0	0
ERR2138381	ERR1878390	443	C005	0	0
ERR2138381	ERR1878391	443	C005	0	0
ERR2138381	ERR1878392	443	C005	0	0
ERR2138381	ERR1878394	443	C005	0	0
ERR2138381	ERR1878441	443	C005	0	0
ERR2138382	ERR2146828	443	C005	0	0
ERR2138382	ERR2138450	443	C005	0	0
ERR2138382	ERR2138451	443	C005	0	0
ERR2138382	ERR2138452	443	C005	0	0
ERR2138382	ERR2138461	443	C005	0	0
ERR2138382	ERR2138464	443	C005	0	0
ERR2138382	ERR1878169	443	C005	0	0
ERR2138382	ERR1878173	443	C005	0	0
ERR2138382	ERR1878174	443	C005	0	0
ERR2138382	ERR1878335	443	C005	0	0
ERR2138382	ERR1878337	443	C005	0	0
ERR2138382	ERR1878339	443	C005	0	0
ERR2138382	ERR1878340	443	C005	0	0
ERR2138382	ERR1878341	443	C005	0	0
ERR2138382	ERR1878346	443	C005	0	0
ERR2138382	ERR1878348	443	C005	0	0
ERR2138382	ERR1878349	443	C005	0	0
ERR2138382	ERR1878350	443	C005	0	0
ERR2138382	ERR1878351	443	C005	0	0
ERR2138382	ERR1878352	443	C005	0	0
ERR2138382	ERR1878386	443	C005	0	0
ERR2138382	ERR1878388	443	C005	0	0
ERR2138382	ERR1878390	443	C005	0	0
ERR2138382	ERR1878391	443	C005	0	0
ERR2138382	ERR1878441	443	C005	0	0
ERR2146825	ERR2138383	443	C005	0	0
ERR2146825	ERR2146828	443	C005	0	0
ERR2146825	ERR2138451	443	C005	0	0
ERR2146825	ERR2138462	443	C005	0	0
ERR2146825	ERR1878169	443	C005	0	0
ERR2146825	ERR1878174	443	C005	0	0
ERR2146825	ERR1878335	443	C005	0	0
ERR2146825	ERR1878336	443	C005	0	0
ERR2146825	ERR1878337	443	C005	0	0
ERR2146825	ERR1878339	443	C005	0	0
ERR2146825	ERR1878342	443	C005	0	0
ERR2146825	ERR1878347	443	C005	0	0
ERR2146825	ERR1878350	443	C005	0	0
ERR2146825	ERR1878352	443	C005	0	0
ERR2146825	ERR1878388	443	C005	0	0
ERR2146825	ERR1878389	443	C005	0	0
ERR2146825	ERR1878390	443	C005	0	0
ERR2146825	ERR1878391	443	C005	0	0
ERR2146825	ERR1878394	443	C005	0	0
ERR2146825	ERR1878395	443	C005	0	0
ERR2146825	ERR1878441	443	C005	0	0
ERR2138383	ERR2138451	443	C005	0	0
ERR2138383	ERR2138462	443	C005	0	0
ERR2138383	ERR1878169	443	C005	0	0
ERR2138383	ERR1878174	443	C005	0	0
ERR2138383	ERR1878335	443	C005	0	0
ERR2138383	ERR1878336	443	C005	0	0
ERR2138383	ERR1878337	443	C005	0	0
ERR2138383	ERR1878339	443	C005	0	0
ERR2138383	ERR1878342	443	C005	0	0
ERR2138383	ERR1878347	443	C005	0	0
ERR2138383	ERR1878352	443	C005	0	0
ERR2138383	ERR1878388	443	C005	0	0
ERR2138383	ERR1878389	443	C005	0	0
ERR2138383	ERR1878390	443	C005	0	0
ERR2138383	ERR1878391	443	C005	0	0
ERR2138383	ERR1878394	443	C005	0	0
ERR2138449	ERR2138450	443	C005	0	0
ERR2138449	ERR1878169	443	C005	0	0
ERR2138449	ERR1878333	443	C005	0	0
ERR2138449	ERR1878334	443	C005	0	0
ERR2138449	ERR1878340	443	C005	0	0
ERR2138449	ERR1878349	443	C005	0	0
ERR2138449	ERR1878377	443	C005	0	0
ERR2146828	ERR2138451	443	C005	0	0
ERR2146828	ERR2138452	443	C005	0	0
ERR2146828	ERR2138464	443	C005	0	0
ERR2146828	ERR1878169	443	C005	0	0
ERR2146828	ERR1878173	443	C005	0	0
ERR2146828	ERR1878174	443	C005	0	0
ERR2146828	ERR1878335	443	C005	0	0
ERR2146828	ERR1878337	443	C005	0	0
ERR2146828	ERR1878339	443	C005	0	0
ERR2146828	ERR1878341	443	C005	0	0
ERR2146828	ERR1878346	443	C005	0	0
ERR2146828	ERR1878347	443	C005	0	0
ERR2146828	ERR1878348	443	C005	0	0
ERR2146828	ERR1878350	443	C005	0	0
ERR2146828	ERR1878351	443	C005	0	0
ERR2146828	ERR1878352	443	C005	0	0
ERR2146828	ERR1878386	443	C005	0	0
ERR2146828	ERR1878388	443	C005	0	0
ERR2146828	ERR1878389	443	C005	0	0
ERR2146828	ERR1878390	443	C005	0	0
ERR2146828	ERR1878391	443	C005	0	0
ERR2146828	ERR1878395	443	C005	0	0
ERR2146828	ERR1878441	443	C005	0	0
ERR2138450	ERR2138461	443	C005	0	0
ERR2138450	ERR1878169	443	C005	0	0
ERR2138450	ERR1878173	443	C005	0	0
ERR2138450	ERR1878333	443	C005	0	0
ERR2138450	ERR1878334	443	C005	0	0
ERR2138450	ERR1878340	443	C005	0	0
ERR2138450	ERR1878349	443	C005	0	0
ERR2138450	ERR1878387	443	C005	0	0
ERR2138450	ERR1878393	443	C005	0	0
ERR2138450	ERR1878377	443	C005	0	0
ERR2138451	ERR2138452	443	C005	0	0
ERR2138451	ERR2138462	443	C005	0	0
ERR2138451	ERR2138463	443	C005	0	0
ERR2138451	ERR2138464	443	C005	0	0
ERR2138451	ERR2146830	443	C005	0	0
ERR2138451	ERR1878169	443	C005	0	0
ERR2138451	ERR1878173	443	C005	0	0
ERR2138451	ERR1878174	443	C005	0	0
ERR2138451	ERR1878335	443	C005	0	0
ERR2138451	ERR1878336	443	C005	0	0
ERR2138451	ERR1878337	443	C005	0	0
ERR2138451	ERR1878339	443	C005	0	0
ERR2138451	ERR1878341	443	C005	0	0
ERR2138451	ERR1878342	443	C005	0	0
ERR2138451	ERR1878346	443	C005	0	0
ERR2138451	ERR1878347	443	C005	0	0
ERR2138451	ERR1878348	443	C005	0	0
ERR2138451	ERR1878350	443	C005	0	0
[truncated: 3,385 more rows]

## Sheet: S6
Supplementary Table 6. Mechanisms of ciprofloxacin resistance in blood and stools samples
Isolate	Accession	Sample No	Source	Patient	MIC Ciprofloxacin	ST	QnrB19_1_HM146784_quinolone	248	259	239	251
20794_7#95	ERR1878469	3060	Stool	C071	>=4	131	NA	t (S83L)	a (D87N)	t (S80I)	t (E84V)
20794_7#94	ERR1878468	2563	Stool	C031	>=4	1193	NA	t (S83L)	a (D87N)	t (S80I)	NA
20794_7#90	ERR1878464	3271	Stool	C025	>=4	1723	NA	t (S83L)	a (D87N)	t (S80I)	NA
20794_7#9	ERR1878383	3310	Blood	D019	>=4	131	NA	t (S83L)	a (D87N)	t (S80I)	t (E84V)
20794_7#89	ERR1878463	2898	Stool	C065	>=4	131	NA	t (S83L)	a (D87N)	t (S80I)	t (E84V)
20794_7#87	ERR1878461	2394	Stool	C027	>=4	131	NA	t (S83L)	a (D87N)	t (S80I)	t (E84V)
20794_7#86	ERR1878460	2317	Stool	C017	>=4	131	NA	t (S83L)	a (D87N)	t (S80I)	t (E84V)
20794_7#85	ERR1878459	3310	Blood	D019	>=4	131	NA	t (S83L)	a (D87N)	t (S80I)	t (E84V)
20794_7#8	ERR1878382	3310	Blood	D019	>=4	131	NA	t (S83L)	a (D87N)	t (S80I)	t (E84V)
20794_7#76	ERR1878450	2685	Stool	D030	>=4	443	NA	t (S83L)	a (D87N)	t (S80I)	NA
20794_7#7	ERR1878381	3310	Blood	D019	>=4	131	NA	t (S83L)	a (D87N)	t (S80I)	t (E84V)
20794_7#69	ERR1878443	3311	Stool	D019	>=4	131	NA	t (S83L)	a (D87N)	t (S80I)	t (E84V)
20794_7#68	ERR1878442	3311	Stool	D019	>=4	131	NA	t (S83L)	a (D87N)	t (S80I)	t (E84V)
20794_7#67	ERR1878441	3270	Stool	C005	>=4	443	NA	t (S83L)	a (D87N)	t (S80I)	NA
20794_7#66	ERR1878440	2685	Stool	D030	>=4	443	NA	t (S83L)	a (D87N)	t (S80I)	NA
20794_7#61	ERR1878435	3562	Blood	C017	>=4	131	NA	t (S83L)	a (D87N)	t (S80I)	t (E84V)
20794_7#60	ERR1878434	3561	Blood	C022	>=4	131	NA	t (S83L)	a (D87N)	t (S80I)	t (E84V)
20794_7#6	ERR1878380	3060	Stool	C071	>=4	131	NA	t (S83L)	a (D87N)	t (S80I)	t (E84V)
20794_7#59	ERR1878433	3560	Blood	C017	>=4	131	NA	t (S83L)	a (D87N)	t (S80I)	t (E84V)
20794_7#58	ERR1878432	3551	Blood	C042	>=4	2006	NA	t (S83L)	a (D87N)	t (S80I)	NA
20794_7#57	ERR1878431	3550	Blood	C042	>=4	2006	NA	t (S83L)	a (D87N)	t (S80I)	NA
20794_7#56	ERR1878430	3547	Blood	B005	>=4	648	NA	t (S83L)	a (D87N)	t (S80I)	NA
20794_7#55	ERR1878429	3546	Blood	B005	>=4	648	NA	t (S83L)	a (D87N)	t (S80I)	NA
20794_7#54	ERR1878428	3528	Blood	B004	>=4	131	NA	t (S83L)	a (D87N)	t (S80I)	t (E84V)
20794_7#53	ERR1878427	3516	Blood	B003	>=4	131	NA	t (S83L)	a (D87N)	t (S80I)	t (E84V)
20794_7#52	ERR1878426	3513	Blood	B003	>=4	131	NA	t (S83L)	a (D87N)	t (S80I)	t (E84V)
20794_7#5	ERR1878379	3271	Stool	C025	>=4	1723	NA	t (S83L)	a (D87N)	t (S80I)	NA
20794_7#4	ERR1878378	3270	Stool	C005	>=4	443	NA	t (S83L)	a (D87N)	t (S80I)	NA
20794_7#3	ERR1878377	3270	Stool	C005	>=4	443	NA	t (S83L)	a (D87N)	t (S80I)	NA
20794_7#29	ERR1878403	3311	Stool	D019	>=4	131	NA	t (S83L)	a (D87N)	t (S80I)	t (E84V)
20794_7#28	ERR1878402	3311	Stool	D019	>=4	131	NA	t (S83L)	a (D87N)	t (S80I)	t (E84V)
20794_7#27	ERR1878401	3311	Stool	D019	>=4	131	NA	t (S83L)	a (D87N)	t (S80I)	t (E84V)
20794_7#26	ERR1878400	3311	Stool	D019	>=4	131	NA	t (S83L)	a (D87N)	t (S80I)	t (E84V)
20794_7#25	ERR1878399	3311	Stool	D019	>=4	131	NA	t (S83L)	a (D87N)	t (S80I)	t (E84V)
20794_7#24	ERR1878398	3311	Stool	D019	>=4	131	NA	t (S83L)	a (D87N)	t (S80I)	t (E84V)
20794_7#23	ERR1878397	3311	Stool	D019	>=4	131	NA	t (S83L)	a (D87N)	t (S80I)	t (E84V)
20794_7#22	ERR1878396	3311	Stool	D019	>=4	131	NA	t (S83L)	a (D87N)	t (S80I)	t (E84V)
20794_7#21	ERR1878395	3296	Stool	C005	>=4	443	NA	t (S83L)	a (D87N)	t (S80I)	NA
20794_7#20	ERR1878394	3296	Stool	C005	>=4	443	NA	t (S83L)	a (D87N)	t (S80I)	NA
20794_7#2	ERR1878376	3271	Stool	C025	>=4	1723	NA	t (S83L)	a (D87N)	t (S80I)	NA
20794_7#19	ERR1878393	3296	Stool	C005	>=4	443	NA	t (S83L)	a (D87N)	t (S80I)	NA
20794_7#18	ERR1878392	3296	Stool	C005	>=4	443	NA	t (S83L)	a (D87N)	t (S80I)	NA
20794_7#17	ERR1878391	3296	Stool	C005	>=4	443	NA	t (S83L)	a (D87N)	t (S80I)	NA
20794_7#16	ERR1878390	3296	Stool	C005	>=4	443	NA	t (S83L)	a (D87N)	t (S80I)	NA
20794_7#15	ERR1878389	3296	Stool	C005	>=4	443	NA	t (S83L)	a (D87N)	t (S80I)	NA
20794_7#14	ERR1878388	3296	Stool	C005	>=4	443	NA	t (S83L)	a (D87N)	t (S80I)	NA
20794_7#13	ERR1878387	3296	Stool	C005	>=4	443	NA	t (S83L)	a (D87N)	t (S80I)	NA
20794_7#12	ERR1878386	3296	Stool	C005	>=4	443	NA	t (S83L)	a (D87N)	t (S80I)	NA
20794_7#11	ERR1878385	3310	Blood	D019	>=4	131	NA	t (S83L)	a (D87N)	t (S80I)	t (E84V)
20794_7#10	ERR1878384	3310	Blood	D019	>=4	131	NA	t (S83L)	a (D87N)	t (S80I)	t (E84V)
20794_7#1	ERR1878375	3271	Stool	C025	>=4	1723	NA	t (S83L)	a (D87N)	t (S80I)	NA
20794_6#99	ERR1878286	2898	Stool	C065	>=4	131	NA	t (S83L)	a (D87N)	t (S80I)	t (E84V)
20794_6#98	ERR1878285	2898	Stool	C065	>=4	131	NA	t (S83L)	a (D87N)	t (S80I)	t (E84V)
20794_6#97	ERR1878284	2898	Stool	C065	>=4	131	NA	t (S83L)	a (D87N)	t (S80I)	t (E84V)
20794_6#96	ERR1878283	2898	Stool	C065	>=4	131	NA	t (S83L)	a (D87N)	t (S80I)	t (E84V)
20794_6#9	ERR1878196	2394	Stool	C027	>=4	131	NA	t (S83L)	a (D87N)	t (S80I)	t (E84V)
20794_6#87	ERR1878274	2766	Stool	D038	>=4	1723	NA	t (S83L)	a (D87N)	t (S80I)	NA
20794_6#86	ERR1878273	2766	Stool	D038	>=4	1723	NA	t (S83L)	a (D87N)	t (S80I)	NA
20794_6#85	ERR1878272	2766	Stool	D038	>=4	1723	NA	t (S83L)	a (D87N)	t (S80I)	NA
20794_6#84	ERR1878271	2766	Stool	D038	>=4	1723	NA	t (S83L)	a (D87N)	t (S80I)	NA
20794_6#83	ERR1878270	2766	Stool	D038	>=4	1723	NA	t (S83L)	a (D87N)	t (S80I)	NA
20794_6#82	ERR1878269	2766	Stool	D038	>=4	1723	NA	t (S83L)	a (D87N)	t (S80I)	NA
20794_6#81	ERR1878268	2766	Stool	D038	>=4	1723	NA	t (S83L)	a (D87N)	t (S80I)	NA
20794_6#80	ERR1878267	2766	Stool	D038	>=4	1723	NA	t (S83L)	a (D87N)	t (S80I)	NA
20794_6#8	ERR1878195	2382	Stool	C022	>=4	131	NA	t (S83L)	a (D87N)	t (S80I)	t (E84V)
20794_6#79	ERR1878266	2766	Stool	D038	>=4	1723	NA	t (S83L)	a (D87N)	t (S80I)	NA
20794_6#78	ERR1878265	2766	Stool	D038	>=4	1723	NA	t (S83L)	a (D87N)	t (S80I)	NA
20794_6#77	ERR1878264	2685	Stool	D030	>=4	443	NA	t (S83L)	a (D87N)	t (S80I)	NA
20794_6#76	ERR1878263	2685	Stool	D030	>=4	443	NA	t (S83L)	a (D87N)	t (S80I)	NA
20794_6#75	ERR1878262	2685	Stool	D030	>=4	443	NA	t (S83L)	a (D87N)	t (S80I)	NA
20794_6#74	ERR1878261	2685	Stool	D030	>=4	443	NA	t (S83L)	a (D87N)	t (S80I)	NA
20794_6#73	ERR1878260	2685	Stool	D030	>=4	443	NA	t (S83L)	a (D87N)	t (S80I)	NA
20794_6#72	ERR1878259	2685	Stool	D030	>=4	443	NA	t (S83L)	a (D87N)	t (S80I)	NA
20794_6#71	ERR1878258	2685	Stool	D030	>=4	443	NA	t (S83L)	a (D87N)	t (S80I)	NA
20794_6#70	ERR1878257	2685	Stool	D030	>=4	443	NA	t (S83L)	a (D87N)	t (S80I)	NA
20794_6#7	ERR1878194	2382	Stool	C022	>=4	131	NA	t (S83L)	a (D87N)	t (S80I)	t (E84V)
20794_6#6	ERR1878193	2382	Stool	C022	>=4	131	NA	t (S83L)	a (D87N)	t (S80I)	t (E84V)
20794_6#56	ERR1878243	2618	Stool	C043	>=4	1193	NA	t (S83L)	a (D87N)	t (S80I)	NA
20794_6#55	ERR1878242	2618	Stool	C043	>=4	1193	NA	t (S83L)	a (D87N)	t (S80I)	NA
20794_6#54	ERR1878241	2618	Stool	C043	>=4	1193	NA	t (S83L)	a (D87N)	t (S80I)	NA
20794_6#53	ERR1878240	2618	Stool	C043	>=4	1193	NA	t (S83L)	a (D87N)	t (S80I)	NA
20794_6#52	ERR1878239	2618	Stool	C043	>=4	1193	NA	t (S83L)	a (D87N)	t (S80I)	NA
20794_6#51	ERR1878238	2618	Stool	C043	>=4	1193	NA	t (S83L)	a (D87N)	t (S80I)	NA
20794_6#50	ERR1878237	2618	Stool	C043	>=4	1193	NA	t (S83L)	a (D87N)	t (S80I)	NA
20794_6#5	ERR1878192	2382	Stool	C022	>=4	131	NA	t (S83L)	a (D87N)	t (S80I)	t (E84V)
20794_6#49	ERR1878236	2618	Stool	C043	>=4	1193	NA	t (S83L)	a (D87N)	t (S80I)	NA
20794_6#48	ERR1878235	2618	Stool	C043	>=4	1193	NA	t (S83L)	a (D87N)	t (S80I)	NA
20794_6#47	ERR1878234	2618	Stool	C043	>=4	1193	NA	t (S83L)	a (D87N)	t (S80I)	NA
20794_6#4	ERR1878191	2382	Stool	C022	>=4	131	NA	t (S83L)	a (D87N)	t (S80I)	t (E84V)
20794_6#36	ERR1878223	2563	Stool	C031	>=4	1193	NA	t (S83L)	a (D87N)	t (S80I)	NA
20794_6#35	ERR1878222	2563	Stool	C031	>=4	1193	NA	t (S83L)	a (D87N)	t (S80I)	NA
20794_6#34	ERR1878221	2563	Stool	C031	>=4	1193	NA	t (S83L)	a (D87N)	t (S80I)	NA
20794_6#33	ERR1878220	2563	Stool	C031	>=4	1193	NA	t (S83L)	a (D87N)	t (S80I)	NA
20794_6#32	ERR1878219	2563	Stool	C031	>=4	1193	NA	t (S83L)	a (D87N)	t (S80I)	NA
20794_6#31	ERR1878218	2563	Stool	C031	>=4	1193	NA	t (S83L)	a (D87N)	t (S80I)	NA
20794_6#30	ERR1878217	2563	Stool	C031	>=4	1193	NA	t (S83L)	a (D87N)	t (S80I)	NA
20794_6#3	ERR1878190	2382	Stool	C022	>=4	131	NA	t (S83L)	a (D87N)	t (S80I)	t (E84V)
20794_6#29	ERR1878216	2563	Stool	C031	>=4	1193	NA	t (S83L)	a (D87N)	t (S80I)	NA
20794_6#28	ERR1878215	2563	Stool	C031	>=4	1193	NA	t (S83L)	a (D87N)	t (S80I)	NA
20794_6#27	ERR1878214	2446	Stool	C038	>=4	90	NA	t (S83L)	a (D87N)	t (S80I)	NA
20794_6#26	ERR1878213	2446	Stool	C038	>=4	90	NA	t (S83L)	a (D87N)	t (S80I)	NA
20794_6#25	ERR1878212	2446	Stool	C038	>=4	90	NA	t (S83L)	a (D87N)	t (S80I)	NA
20794_6#24	ERR1878211	2446	Stool	C038	>=4	90	NA	t (S83L)	a (D87N)	t (S80I)	NA
20794_6#23	ERR1878210	2446	Stool	C038	>=4	90	NA	t (S83L)	a (D87N)	t (S80I)	NA
20794_6#22	ERR1878209	2446	Stool	C038	>=4	90	NA	t (S83L)	a (D87N)	t (S80I)	NA
20794_6#21	ERR1878208	2446	Stool	C038	>=4	90	NA	t (S83L)	a (D87N)	t (S80I)	NA
20794_6#20	ERR1878207	2446	Stool	C038	>=4	90	NA	t (S83L)	a (D87N)	t (S80I)	NA
20794_6#2	ERR1878189	2382	Stool	C022	>=4	131	NA	t (S83L)	a (D87N)	t (S80I)	t (E84V)
20794_6#19	ERR1878206	2446	Stool	C038	>=4	90	NA	t (S83L)	a (D87N)	t (S80I)	NA
20794_6#187	ERR1878374	3271	Stool	C025	>=4	1723	NA	t (S83L)	a (D87N)	t (S80I)	NA
20794_6#186	ERR1878373	3271	Stool	C025	>=4	1723	NA	t (S83L)	a (D87N)	t (S80I)	NA
20794_6#185	ERR1878372	3271	Stool	C025	>=4	1723	NA	t (S83L)	a (D87N)	t (S80I)	NA
20794_6#182	ERR1878369	3060	Stool	C071	>=4	131	NA	t (S83L)	a (D87N)	t (S80I)	t (E84V)
20794_6#181	ERR1878368	3060	Stool	C071	>=4	131	NA	t (S83L)	a (D87N)	t (S80I)	t (E84V)
20794_6#180	ERR1878367	3060	Stool	C071	>=4	131	NA	t (S83L)	a (D87N)	t (S80I)	t (E84V)
20794_6#18	ERR1878205	2446	Stool	C038	>=4	90	NA	t (S83L)	a (D87N)	t (S80I)	NA
20794_6#173	ERR1878360	2981	Stool	C071	>=4	131	NA	t (S83L)	a (D87N)	t (S80I)	t (E84V)
20794_6#172	ERR1878359	2981	Stool	C071	>=4	131	NA	t (S83L)	a (D87N)	t (S80I)	t (E84V)
20794_6#171	ERR1878358	2980	Stool	D036	>=4	648	NA	t (S83L)	a (D87N)	t (S80I)	NA
20794_6#17	ERR1878204	2394	Stool	C027	>=4	131	NA	t (S83L)	a (D87N)	t (S80I)	t (E84V)
20794_6#169	ERR1878356	3310	Blood	D019	>=4	131	NA	t (S83L)	a (D87N)	t (S80I)	t (E84V)
20794_6#168	ERR1878355	3310	Blood	D019	>=4	131	NA	t (S83L)	a (D87N)	t (S80I)	t (E84V)
20794_6#167	ERR1878354	3310	Blood	D019	>=4	131	NA	t (S83L)	a (D87N)	t (S80I)	t (E84V)
20794_6#166	ERR1878353	3310	Blood	D019	>=4	131	NA	t (S83L)	a (D87N)	t (S80I)	t (E84V)
20794_6#165	ERR1878352	3270	Stool	C005	>=4	443	NA	t (S83L)	a (D87N)	t (S80I)	NA
20794_6#164	ERR1878351	3270	Stool	C005	>=4	443	NA	t (S83L)	a (D87N)	t (S80I)	NA
20794_6#163	ERR1878350	3270	Stool	C005	>=4	443	NA	t (S83L)	a (D87N)	t (S80I)	NA
20794_6#162	ERR1878349	3270	Stool	C005	>=4	443	NA	t (S83L)	a (D87N)	t (S80I)	NA
20794_6#161	ERR1878348	3270	Stool	C005	>=4	443	NA	t (S83L)	a (D87N)	t (S80I)	NA
20794_6#160	ERR1878347	3270	Stool	C005	>=4	443	NA	t (S83L)	a (D87N)	t (S80I)	NA
20794_6#16	ERR1878203	2394	Stool	C027	>=4	131	NA	t (S83L)	a (D87N)	t (S80I)	t (E84V)
20794_6#159	ERR1878346	3270	Stool	C005	>=4	443	NA	t (S83L)	a (D87N)	t (S80I)	NA
20794_6#158	ERR1878345	3271	Stool	C025	>=4	1723	NA	t (S83L)	a (D87N)	t (S80I)	NA
20794_6#157	ERR1878344	3271	Stool	C025	>=4	1723	NA	t (S83L)	a (D87N)	t (S80I)	NA
20794_6#156	ERR1878343	3271	Stool	C025	>=4	1723	NA	t (S83L)	a (D87N)	t (S80I)	NA
20794_6#155	ERR1878342	3189	Stool	C005	>=4	443	NA	t (S83L)	a (D87N)	t (S80I)	NA
20794_6#154	ERR1878341	3189	Stool	C005	>=4	443	NA	t (S83L)	a (D87N)	t (S80I)	NA
20794_6#153	ERR1878340	3189	Stool	C005	>=4	443	NA	t (S83L)	a (D87N)	t (S80I)	NA
20794_6#152	ERR1878339	3189	Stool	C005	>=4	443	NA	t (S83L)	a (D87N)	t (S80I)	NA
20794_6#151	ERR1878338	3189	Stool	C005	>=4	443	NA	t (S83L)	a (D87N)	t (S80I)	NA
20794_6#150	ERR1878337	3189	Stool	C005	>=4	443	NA	t (S83L)	a (D87N)	t (S80I)	NA
20794_6#15	ERR1878202	2394	Stool	C027	>=4	131	NA	t (S83L)	a (D87N)	t (S80I)	t (E84V)
20794_6#149	ERR1878336	3189	Stool	C005	>=4	443	NA	t (S83L)	a (D87N)	t (S80I)	NA
20794_6#148	ERR1878335	3189	Stool	C005	>=4	443	NA	t (S83L)	a (D87N)	t (S80I)	NA
20794_6#147	ERR1878334	3189	Stool	C005	>=4	443	NA	t (S83L)	a (D87N)	t (S80I)	NA
20794_6#146	ERR1878333	3189	Stool	C005	>=4	443	NA	t (S83L)	a (D87N)	t (S80I)	NA
20794_6#140	ERR1878327	3060	Stool	C071	>=4	131	NA	t (S83L)	a (D87N)	t (S80I)	t (E84V)
20794_6#14	ERR1878201	2394	Stool	C027	>=4	131	NA	t (S83L)	a (D87N)	t (S80I)	t (E84V)
20794_6#139	ERR1878326	3060	Stool	C071	>=4	131	NA	t (S83L)	a (D87N)	t (S80I)	t (E84V)
20794_6#138	ERR1878325	3060	Stool	C071	>=4	131	NA	t (S83L)	a (D87N)	t (S80I)	t (E84V)
20794_6#137	ERR1878324	3060	Stool	C071	>=4	131	NA	t (S83L)	a (D87N)	t (S80I)	t (E84V)
20794_6#136	ERR1878323	3060	Stool	C071	>=4	131	NA	t (S83L)	a (D87N)	t (S80I)	t (E84V)
20794_6#13	ERR1878200	2394	Stool	C027	>=4	131	NA	t (S83L)	a (D87N)	t (S80I)	t (E84V)
20794_6#121	ERR1878308	2981	Stool	C071	>=4	131	NA	t (S83L)	a (D87N)	t (S80I)	t (E84V)
20794_6#120	ERR1878307	2981	Stool	C071	>=4	131	NA	t (S83L)	a (D87N)	t (S80I)	t (E84V)
20794_6#12	ERR1878199	2394	Stool	C027	>=4	131	NA	t (S83L)	a (D87N)	t (S80I)	t (E84V)
20794_6#119	ERR1878306	2981	Stool	C071	>=4	131	NA	t (S83L)	a (D87N)	t (S80I)	t (E84V)
20794_6#118	ERR1878305	2981	Stool	C071	>=4	131	NA	t (S83L)	a (D87N)	t (S80I)	t (E84V)
20794_6#117	ERR1878304	2981	Stool	C071	>=4	131	NA	t (S83L)	a (D87N)	t (S80I)	t (E84V)
20794_6#116	ERR1878303	2981	Stool	C071	>=4	131	NA	t (S83L)	a (D87N)	t (S80I)	t (E84V)
20794_6#115	ERR1878302	2981	Stool	C071	>=4	131	NA	t (S83L)	a (D87N)	t (S80I)	t (E84V)
20794_6#114	ERR1878301	2981	Stool	C071	>=4	131	NA	t (S83L)	a (D87N)	t (S80I)	t (E84V)
20794_6#113	ERR1878300	2980	Stool	D036	>=4	648	NA	t (S83L)	a (D87N)	t (S80I)	NA
20794_6#112	ERR1878299	2980	Stool	D036	>=4	648	NA	t (S83L)	a (D87N)	t (S80I)	NA
20794_6#111	ERR1878298	2980	Stool	D036	>=4	648	NA	t (S83L)	a (D87N)	t (S80I)	NA
20794_6#110	ERR1878297	2980	Stool	D036	>=4	648	NA	t (S83L)	a (D87N)	t (S80I)	NA
20794_6#11	ERR1878198	2394	Stool	C027	>=4	131	NA	t (S83L)	a (D87N)	t (S80I)	t (E84V)
20794_6#109	ERR1878296	2980	Stool	D036	>=4	648	NA	t (S83L)	a (D87N)	t (S80I)	NA
20794_6#108	ERR1878295	2980	Stool	D036	>=4	648	NA	t (S83L)	a (D87N)	t (S80I)	NA
20794_6#107	ERR1878294	2980	Stool	D036	>=4	648	NA	t (S83L)	a (D87N)	t (S80I)	NA
20794_6#106	ERR1878293	2980	Stool	D036	>=4	648	NA	t (S83L)	a (D87N)	t (S80I)	NA
20794_6#105	ERR1878292	2980	Stool	D036	>=4	648	NA	t (S83L)	a (D87N)	t (S80I)	NA
20794_6#104	ERR1878291	2898	Stool	C065	>=4	131	NA	t (S83L)	a (D87N)	t (S80I)	t (E84V)
20794_6#103	ERR1878290	2898	Stool	C065	>=4	131	NA	t (S83L)	a (D87N)	t (S80I)	t (E84V)
20794_6#102	ERR1878289	2898	Stool	C065	>=4	131	NA	t (S83L)	a (D87N)	t (S80I)	t (E84V)
20794_6#101	ERR1878288	2898	Stool	C065	>=4	131	NA	t (S83L)	a (D87N)	t (S80I)	t (E84V)
20794_6#100	ERR1878287	2898	Stool	C065	>=4	131	NA	t (S83L)	a (D87N)	t (S80I)	t (E84V)
20794_6#10	ERR1878197	2394	Stool	C027	>=4	131	NA	t (S83L)	a (D87N)	t (S80I)	t (E84V)
20794_6#1	ERR1878188	2382	Stool	C022	>=4	131	NA	t (S83L)	a (D87N)	t (S80I)	t (E84V)
20794_5#99	ERR2146841	2301	Stool	C003	1	7101	QnrB19_1_HM146784_quinolone	NA	NA	NA	NA
20794_5#98	ERR2138673	2716	Stool	C056	>=4	1193	NA	t (S83L)	a (D87N)	t (S80I)	NA
20794_5#85	ERR2651209	2644	Stool	C052	>=4	131	NA	t (S83L)	a (D87N)	t (S80I)	t (E84V)
20794_5#80	ERR2138657	3586	Blood	D009	>=4	1431	NA	t (S83L)	a (D87N)	t (S80I)	NA
20794_5#79	ERR2138656	3585	Blood	B019	>=4	162	NA	t (S83L)	a (D87N)	t (S80I)	NA
20794_5#77	ERR2138654	3582	Blood	D068	>=4	617	NA	t (S83L)	a (D87N)	t (S80I)	NA
20794_5#52	ERR2146839	3552	Blood	B016	>=4	38	NA	t (S83L)	a (D87N)	t (S80I)	NA
20794_5#50	ERR2138628	3532	Blood	B014	>=4	1193	NA	t (S83L)	a (D87N)	t (S80I)	NA
20794_5#47	ERR2138625	3527	Blood	B012	>=4	162	NA	t (S83L)	a (D87N)	t (S80I)	NA
20794_5#45	ERR2138623	3523	Blood	B010	>=4	410	NA	t (S83L)	a (D87N)	t (S80I)	NA
20794_5#44	ERR2138622	3522	Blood	B010	>=4	410	NA	t (S83L)	a (D87N)	t (S80I)	NA
20794_5#43	ERR2138621	3515	Blood	B003	>=4	131	NA	t (S83L)	a (D87N)	t (S80I)	t (E84V)
20794_5#30	ERR2138609	3338	Stool	C096	>=4	69	NA	t (S83L)	a (D87N)	t (S80I)	NA
20794_5#3	ERR2138583	2716	Stool	C056	>=4	1193	NA	t (S83L)	a (D87N)	t (S80I)	NA
20794_5#27	ERR2138606	3245	Stool	C089	>=4	1193	NA	t (S83L)	a (D87N)	t (S80I)	NA
20794_5#22	ERR2138602	3103	Stool	D021	>=4	354	NA	t (S83L)	a (D87N)	t (S80I)	c (E84G)
20794_5#188	ERR1878187	2382	Stool	C022	>=4	131	NA	t (S83L)	a (D87N)	t (S80I)	t (E84V)
20794_5#187	ERR1878186	2382	Stool	C022	>=4	131	NA	t (S83L)	a (D87N)	t (S80I)	t (E84V)
20794_5#186	ERR1878185	2317	Stool	C017	>=4	131	NA	t (S83L)	a (D87N)	t (S80I)	t (E84V)
20794_5#185	ERR1878184	2317	Stool	C017	>=4	131	NA	t (S83L)	a (D87N)	t (S80I)	t (E84V)
20794_5#184	ERR1878183	2317	Stool	C017	>=4	131	NA	t (S83L)	a (D87N)	t (S80I)	t (E84V)
20794_5#183	ERR1878182	2317	Stool	C017	>=4	131	NA	t (S83L)	a (D87N)	t (S80I)	t (E84V)
20794_5#182	ERR1878181	2317	Stool	C017	>=4	131	NA	t (S83L)	a (D87N)	t (S80I)	t (E84V)
20794_5#181	ERR1878180	2317	Stool	C017	>=4	131	NA	t (S83L)	a (D87N)	t (S80I)	t (E84V)
20794_5#180	ERR1878179	2317	Stool	C017	>=4	131	NA	t (S83L)	a (D87N)	t (S80I)	t (E84V)
20794_5#179	ERR1878178	2317	Stool	C017	>=4	131	NA	t (S83L)	a (D87N)	t (S80I)	t (E84V)
20794_5#178	ERR1878177	2317	Stool	C017	>=4	131	NA	t (S83L)	a (D87N)	t (S80I)	t (E84V)
20794_5#177	ERR1878176	2300	Stool	C005	>=4	443	NA	t (S83L)	a (D87N)	t (S80I)	NA
20794_5#176	ERR1878175	2300	Stool	C005	>=4	443	NA	t (S83L)	a (D87N)	t (S80I)	NA
20794_5#175	ERR1878174	2300	Stool	C005	>=4	443	NA	t (S83L)	a (D87N)	t (S80I)	NA
20794_5#174	ERR1878173	2300	Stool	C005	>=4	443	NA	t (S83L)	a (D87N)	t (S80I)	NA
20794_5#173	ERR1878172	2300	Stool	C005	>=4	443	NA	t (S83L)	a (D87N)	t (S80I)	NA
20794_5#172	ERR1878171	2300	Stool	C005	>=4	443	NA	t (S83L)	a (D87N)	t (S80I)	NA
20794_5#171	ERR1878170	2300	Stool	C005	>=4	443	NA	t (S83L)	a (D87N)	t (S80I)	NA
20794_5#170	ERR1878169	2300	Stool	C005	>=4	443	NA	t (S83L)	a (D87N)	t (S80I)	NA
20794_5#169	ERR1878168	2300	Stool	C005	>=4	443	NA	t (S83L)	a (D87N)	t (S80I)	NA
20794_5#168	ERR1878167	2300	Stool	C005	>=4	443	NA	t (S83L)	a (D87N)	t (S80I)	NA
20794_5#165	ERR2138735	3672	Blood	D009	>=4	1431	NA	t (S83L)	a (D87N)	t (S80I)	NA
20794_5#164	ERR2138734	3671	Blood	B021	>=4	10	NA	t (S83L)	a (D87N)	NA	A (E84K)
20794_5#163	ERR2138733	3670	Blood	B020	>=4	226	NA	t (S83L)	a (D87N)	G (S80R)	NA
20794_5#162	ERR2138732	3669	Blood	B020	>=4	226	NA	t (S83L)	a (D87N)	G (S80R)	NA
20794_5#153	ERR2138723	3400	Stool	C089	>=4	1193	NA	t (S83L)	a (D87N)	t (S80I)	NA
20794_5#152	ERR2138722	3400	Stool	C089	>=4	1193	NA	t (S83L)	a (D87N)	t (S80I)	NA
20794_5#151	ERR2146845	3400	Stool	C089	>=4	1193	NA	t (S83L)	a (D87N)	t (S80I)	NA
20794_5#150	ERR2146844	3400	Stool	C089	>=4	1193	NA	t (S83L)	a (D87N)	t (S80I)	NA
20794_5#131	ERR2138703	3361	Stool	D053	>=4	1193	NA	t (S83L)	a (D87N)	t (S80I)	NA
20794_5#130	ERR2138702	3361	Stool	D053	>=4	1193	NA	t (S83L)	a (D87N)	t (S80I)	NA
20794_5#129	ERR2138701	3361	Stool	D053	>=4	1193	NA	t (S83L)	a (D87N)	t (S80I)	NA
20794_5#128	ERR2138700	3311	Stool	D019	>=4	131	NA	t (S83L)	a (D87N)	t (S80I)	t (E84V)
20794_5#126	ERR2138698	2561	Stool	C043	>=4	648	NA	t (S83L)	a (D87N)	t (S80I)	NA
20794_5#123	ERR2138695	3581	Blood	D068	>=4	617	NA	t (S83L)	a (D87N)	t (S80I)	NA
20794_5#12	ERR2138592	2898	Stool	C065	>=4	131	NA	t (S83L)	a (D87N)	t (S80I)	t (E84V)
20794_5#11	ERR2138591	2898	Stool	C065	>=4	131	NA	t (S83L)	a (D87N)	t (S80I)	t (E84V)
20794_5#106	ERR2138679	2898	Stool	C065	>=4	131	NA	t (S83L)	a (D87N)	t (S80I)	t (E84V)
20794_5#104	ERR2146842	2629	Stool	D027	>=4	448	NA	t (S83L)	a (D87N)	t (S80I)	NA
20794_5#103	ERR2138677	2521	Stool	D018	>=4	226	NA	t (S83L)	a (D87N)	G (S80R)	NA
20794_5#102	ERR2138676	2521	Stool	D018	>=4	226	NA	t (S83L)	a (D87N)	G (S80R)	NA
20794_4#99	ERR2138493	3352	Stool	C096	>=4	69	NA	t (S83L)	a (D87N)	t (S80I)	NA
20794_4#98	ERR2146834	3352	Stool	C096	>=4	69	NA	t (S83L)	a (D87N)	t (S80I)	NA
20794_4#97	ERR2138492	3338	Stool	C096	>=4	69	NA	t (S83L)	a (D87N)	t (S80I)	NA
20794_4#96	ERR2138491	3338	Stool	C096	>=4	69	NA	t (S83L)	a (D87N)	t (S80I)	NA
20794_4#95	ERR2138490	3338	Stool	C096	>=4	69	NA	t (S83L)	a (D87N)	t (S80I)	NA
20794_4#94	ERR2138489	3328	Stool	D062	>=4	59	NA	t (S83L)	a (D87N)	t (S80I)	NA
20794_4#93	ERR2138488	3328	Stool	D062	>=4	59	NA	t (S83L)	a (D87N)	t (S80I)	NA
20794_4#92	ERR2138487	3328	Stool	D062	>=4	59	NA	t (S83L)	a (D87N)	t (S80I)	NA
20794_4#91	ERR2138486	3328	Stool	D062	>=4	59	NA	t (S83L)	a (D87N)	t (S80I)	NA
20794_4#90	ERR2138485	3328	Stool	D062	>=4	59	NA	t (S83L)	a (D87N)	t (S80I)	NA
20794_4#89	ERR2138484	3329	Stool	C096	>=4	69	NA	t (S83L)	a (D87N)	t (S80I)	NA
20794_4#88	ERR2138483	3329	Stool	C096	>=4	69	NA	t (S83L)	a (D87N)	t (S80I)	NA
20794_4#87	ERR2138482	3329	Stool	C096	>=4	69	NA	t (S83L)	a (D87N)	t (S80I)	NA
20794_4#86	ERR2138481	3329	Stool	C096	>=4	69	NA	t (S83L)	a (D87N)	t (S80I)	NA
20794_4#81	ERR2138478	3311	Stool	D019	>=4	131	NA	t (S83L)	a (D87N)	t (S80I)	t (E84V)
20794_4#80	ERR2138477	3311	Stool	D019	>=4	131	NA	t (S83L)	a (D87N)	t (S80I)	t (E84V)
20794_4#79	ERR2138476	3311	Stool	D019	>=4	131	NA	t (S83L)	a (D87N)	t (S80I)	t (E84V)
20794_4#78	ERR2138475	3311	Stool	D019	>=4	131	NA	t (S83L)	a (D87N)	t (S80I)	t (E84V)
20794_4#65	ERR2146830	3296	Stool	C005	>=4	443	NA	t (S83L)	a (D87N)	t (S80I)	NA
20794_4#64	ERR2138464	3296	Stool	C005	>=4	443	NA	t (S83L)	a (D87N)	t (S80I)	NA
20794_4#63	ERR2138463	3296	Stool	C005	>=4	443	NA	t (S83L)	a (D87N)	t (S80I)	NA
20794_4#62	ERR2138462	3296	Stool	C005	>=4	443	NA	t (S83L)	a (D87N)	t (S80I)	NA
20794_4#61	ERR2138461	3296	Stool	C005	>=4	443	NA	t (S83L)	a (D87N)	t (S80I)	NA
20794_4#51	ERR2138452	3270	Stool	C005	>=4	443	NA	t (S83L)	a (D87N)	t (S80I)	NA
20794_4#50	ERR2138451	3270	Stool	C005	>=4	443	NA	t (S83L)	a (D87N)	t (S80I)	NA
20794_4#49	ERR2138450	3270	Stool	C005	>=4	443	NA	t (S83L)	a (D87N)	t (S80I)	NA
20794_4#48	ERR2146828	3270	Stool	C005	>=4	443	NA	t (S83L)	a (D87N)	t (S80I)	NA
20794_4#47	ERR2138449	3270	Stool	C005	>=4	443	NA	t (S83L)	a (D87N)	t (S80I)	NA
20794_4#40	ERR2138443	3245	Stool	C089	>=4	1193	NA	t (S83L)	a (D87N)	t (S80I)	NA
20794_4#39	ERR2138442	3245	Stool	C089	>=4	1193	NA	t (S83L)	a (D87N)	t (S80I)	NA
20794_4#188	ERR2138580	2561	Stool	C043	>=4	648	NA	t (S83L)	a (D87N)	t (S80I)	NA
20794_4#187	ERR2138579	2563	Stool	C031	>=4	6151	NA	t (S83L)	c (D87H)	t (S80I)	NA
20794_4#186	ERR2138578	2527	Stool	C043	>=4	6151	NA	t (S83L)	c (D87H)	t (S80I)	NA
20794_4#185	ERR2138577	2527	Stool	C043	>=4	6151	NA	t (S83L)	c (D87H)	t (S80I)	NA
20794_4#184	ERR2138576	2517	Stool	C031	>=4	648	NA	t (S83L)	a (D87N)	t (S80I)	NA
20794_4#182	ERR2138574	2394	Stool	C027	>=4	131	NA	t (S83L)	a (D87N)	t (S80I)	t (E84V)
20794_4#178	ERR2138570	2629	Stool	D027	>=4	448	NA	t (S83L)	a (D87N)	t (S80I)	NA
20794_4#176	ERR2138568	3442	Stool	C096	>=4	69	NA	t (S83L)	a (D87N)	t (S80I)	NA
20794_4#158	ERR2138550	3442	Stool	C096	>=4	69	NA	t (S83L)	a (D87N)	t (S80I)	NA
20794_4#157	ERR2138549	3442	Stool	C096	>=4	69	NA	t (S83L)	a (D87N)	t (S80I)	NA
20794_4#156	ERR2138548	3442	Stool	C096	>=4	69	NA	t (S83L)	a (D87N)	t (S80I)	NA
20794_4#155	ERR2138547	3442	Stool	C096	>=4	69	NA	t (S83L)	a (D87N)	t (S80I)	NA
20794_4#154	ERR2138546	3443	Stool	C100	>=4	69	NA	t (S83L)	a (D87N)	t (S80I)	NA
20794_4#153	ERR2138545	3443	Stool	C100	>=4	69	NA	t (S83L)	a (D87N)	t (S80I)	NA
20794_4#152	ERR2138544	3443	Stool	C100	>=4	69	NA	t (S83L)	a (D87N)	t (S80I)	NA
20794_4#151	ERR2138543	3443	Stool	C100	>=4	69	NA	t (S83L)	a (D87N)	t (S80I)	NA
20794_4#150	ERR2138542	3443	Stool	C100	>=4	69	NA	t (S83L)	a (D87N)	t (S80I)	NA
20794_4#136	ERR2138529	3400	Stool	C089	>=4	1193	NA	t (S83L)	a (D87N)	t (S80I)	NA
20794_4#125	ERR2138518	3361	Stool	D053	>=4	1193	NA	t (S83L)	a (D87N)	t (S80I)	NA
20794_4#124	ERR2138517	3361	Stool	D053	>=4	1193	NA	t (S83L)	a (D87N)	t (S80I)	NA
20794_4#121	ERR2138514	3359	Stool	D062	>=4	59	NA	t (S83L)	a (D87N)	t (S80I)	NA
20794_4#120	ERR2138513	3359	Stool	D062	>=4	59	NA	t (S83L)	a (D87N)	t (S80I)	NA
20794_4#119	ERR2138512	3359	Stool	D062	>=4	59	NA	t (S83L)	a (D87N)	t (S80I)	NA
20794_4#118	ERR2138511	3359	Stool	D062	>=4	59	NA	t (S83L)	a (D87N)	t (S80I)	NA
20794_4#117	ERR2138510	3359	Stool	D062	>=4	59	NA	t (S83L)	a (D87N)	t (S80I)	NA
20794_4#112	ERR2138505	3352	Stool	C096	>=4	69	NA	t (S83L)	a (D87N)	t (S80I)	NA
20794_4#111	ERR2138504	3352	Stool	C096	>=4	69	NA	t (S83L)	a (D87N)	t (S80I)	NA
20794_4#110	ERR2138503	3338	Stool	C096	>=4	69	NA	t (S83L)	a (D87N)	t (S80I)	NA
20794_4#109	ERR2138502	3329	Stool	C096	>=4	69	NA	t (S83L)	a (D87N)	t (S80I)	NA
20794_4#100	ERR2138494	3352	Stool	C096	>=4	69	NA	t (S83L)	a (D87N)	t (S80I)	NA
20794_3#94	ERR2138312	3078	Blood	C074	>=4	648	NA	t (S83L)	a (D87N)	t (S80I)	NA
20794_3#93	ERR2138311	3078	Blood	C074	>=4	648	NA	t (S83L)	a (D87N)	t (S80I)	NA
20794_3#92	ERR2138310	3078	Blood	C074	>=4	648	NA	t (S83L)	a (D87N)	t (S80I)	NA
20794_3#91	ERR2138309	3078	Blood	C074	>=4	648	NA	t (S83L)	a (D87N)	t (S80I)	NA
20794_3#88	ERR2138306	3057	Stool	C035	>=4	1196	NA	t (S83L)	a (D87N)	t (S80I)	NA
20794_3#87	ERR2138305	3057	Stool	C035	>=4	1196	NA	t (S83L)	a (D87N)	t (S80I)	NA
20794_3#86	ERR2138304	3057	Stool	C035	>=4	1196	NA	t (S83L)	a (D87N)	t (S80I)	NA
20794_3#85	ERR2138303	3057	Stool	C035	>=4	1196	NA	t (S83L)	a (D87N)	t (S80I)	NA
20794_3#84	ERR2138302	3057	Stool	C035	>=4	1196	NA	t (S83L)	a (D87N)	t (S80I)	NA
20794_3#76	ERR2138294	3054	Stool	D009	>=4	1431	NA	t (S83L)	a (D87N)	t (S80I)	NA
20794_3#75	ERR2138293	3054	Stool	D009	>=4	1431	NA	t (S83L)	a (D87N)	t (S80I)	NA
20794_3#74	ERR2138292	3054	Stool	D009	>=4	1431	NA	t (S83L)	a (D87N)	t (S80I)	NA
20794_3#73	ERR2138291	3054	Stool	D009	>=4	1431	NA	t (S83L)	a (D87N)	t (S80I)	NA
20794_3#72	ERR2146822	3054	Stool	D009	>=4	1431	NA	t (S83L)	a (D87N)	t (S80I)	NA
20794_3#32	ERR2138252	2986	Stool	D021	>=4	354	NA	t (S83L)	a (D87N)	t (S80I)	c (E84G)
20794_3#31	ERR2138251	2986	Stool	D021	>=4	354	NA	t (S83L)	a (D87N)	t (S80I)	c (E84G)
20794_3#30	ERR2138250	2986	Stool	D021	>=4	354	NA	t (S83L)	a (D87N)	t (S80I)	c (E84G)
20794_3#29	ERR2138249	2986	Stool	D021	>=4	354	NA	t (S83L)	a (D87N)	t (S80I)	c (E84G)
20794_3#28	ERR2138248	2986	Stool	D021	>=4	354	NA	t (S83L)	a (D87N)	t (S80I)	c (E84G)
20794_3#2	ERR2138223	2981	Stool	C071	>=4	131	NA	t (S83L)	a (D87N)	t (S80I)	t (E84V)
20794_3#169	ERR2138384	3189	Stool	C005	>=4	443	NA	t (S83L)	a (D87N)	t (S80I)	NA
20794_3#168	ERR2138383	3189	Stool	C005	>=4	443	NA	t (S83L)	a (D87N)	t (S80I)	NA
20794_3#167	ERR2146825	3189	Stool	C005	>=4	443	NA	t (S83L)	a (D87N)	t (S80I)	NA
20794_3#166	ERR2138382	3189	Stool	C005	>=4	443	NA	t (S83L)	a (D87N)	t (S80I)	NA
20794_3#165	ERR2138381	3189	Stool	C005	>=4	443	NA	t (S83L)	a (D87N)	t (S80I)	NA
20794_3#141	ERR2138357	3161	Stool	C082	1	69	NA	t (S83L)	NA	NA	G (E84G)
20794_3#139	ERR2138355	3161	Stool	C082	1	69	NA	t (S83L)	NA	NA	G (E84G)
20794_3#138	ERR2138354	3161	Stool	C082	1	69	NA	t (S83L)	NA	NA	G (E84G)
20794_3#131	ERR2138347	3144_3145	Blood	D053	>=4	1193	NA	t (S83L)	a (D87N)	t (S80I)	NA
20794_3#130	ERR2138346	3144_3145	Blood	D053	>=4	1193	NA	t (S83L)	a (D87N)	t (S80I)	NA
20794_3#129	ERR2138345	3144_3145	Blood	D053	>=4	1193	NA	t (S83L)	a (D87N)	t (S80I)	NA
20794_3#128	ERR2138344	3144_3145	Blood	D053	>=4	1193	NA	t (S83L)	a (D87N)	t (S80I)	NA
20794_3#127	ERR2138343	3144_3145	Blood	D053	>=4	1193	NA	t (S83L)	a (D87N)	t (S80I)	NA
20794_3#126	ERR2138342	3144_3145	Blood	D053	>=4	1193	NA	t (S83L)	a (D87N)	t (S80I)	NA
20794_3#125	ERR2138341	3144_3145	Blood	D053	>=4	1193	NA	t (S83L)	a (D87N)	t (S80I)	NA
20794_3#124	ERR2138340	3144_3145	Blood	D053	>=4	1193	NA	t (S83L)	a (D87N)	t (S80I)	NA
20794_3#123	ERR2138339	3144_3145	Blood	D053	>=4	1193	NA	t (S83L)	a (D87N)	t (S80I)	NA
20794_3#122	ERR2138338	3144_3145	Blood	D053	>=4	1193	NA	t (S83L)	a (D87N)	t (S80I)	NA
20794_3#108	ERR2138325	3103	Stool	D021	>=4	354	NA	t (S83L)	a (D87N)	t (S80I)	c (E84G)
20794_3#107	ERR2138324	3103	Stool	D021	>=4	354	NA	t (S83L)	a (D87N)	t (S80I)	c (E84G)
20794_3#106	ERR2138323	3103	Stool	D021	>=4	354	NA	t (S83L)	a (D87N)	t (S80I)	c (E84G)
20794_3#105	ERR2138322	3103	Stool	D021	>=4	354	NA	t (S83L)	a (D87N)	t (S80I)	c (E84G)
20794_3#1	ERR2138222	2981	Stool	C071	>=4	131	NA	t (S83L)	a (D87N)	t (S80I)	t (E84V)
20794_2#78	ERR2138111	2714	Stool	C025	1	38	NA	t (S83L)	NA	NA	NA
20794_2#67	ERR2138100	2716	Stool	C056	>=4	1193	NA	t (S83L)	a (D87N)	t (S80I)	NA
20794_2#66	ERR2138099	2716	Stool	C056	>=4	1193	NA	t (S83L)	a (D87N)	t (S80I)	NA
20794_2#65	ERR2138098	2716	Stool	C056	>=4	1193	NA	t (S83L)	a (D87N)	t (S80I)	NA
20794_2#51	ERR2138084	2685	Stool	D030	>=4	443	NA	t (S83L)	a (D87N)	t (S80I)	NA
20794_2#45	ERR2138079	2685	Stool	D030	>=4	131	NA	t (S83L)	a (D87N)	t (S80I)	t (E84V)
20794_2#3	ERR2138039	2618	Stool	C043	>=4	1193	NA	t (S83L)	a (D87N)	t (S80I)	NA
20794_2#29	ERR2138064	2645	Stool	C041	1	10	NA	t (S83L)	NA	NA	NA
20794_2#28	ERR2138063	2645	Stool	C041	2	10	QnrB19_1_HM146784_quinolone	t (S83L)	NA	NA	NA
20794_2#27	ERR2138062	2657	Stool	C055	>=4	354	NA	t (S83L)	a (D87N)	t (S80I)	c (E84G)
20794_2#26	ERR2138061	2657	Stool	C055	>=4	354	NA	t (S83L)	a (D87N)	t (S80I)	c (E84G)
20794_2#25	ERR2138060	2657	Stool	C055	>=4	354	NA	t (S83L)	a (D87N)	t (S80I)	c (E84G)
20794_2#24	ERR2138059	2657	Stool	C055	>=4	354	NA	t (S83L)	a (D87N)	t (S80I)	c (E84G)
20794_2#23	ERR2138058	2657	Stool	C055	>=4	354	NA	t (S83L)	a (D87N)	t (S80I)	c (E84G)
20794_2#2	ERR2138038	2618	Stool	C043	>=4	1193	NA	t (S83L)	a (D87N)	t (S80I)	NA
20794_2#190	ERR2138221	2981	Stool	C071	>=4	131	NA	t (S83L)	a (D87N)	t (S80I)	t (E84V)
20794_2#189	ERR2138220	2981	Stool	C071	>=4	131	NA	t (S83L)	a (D87N)	t (S80I)	t (E84V)
20794_2#188	ERR2138219	2981	Stool	C071	>=4	131	NA	t (S83L)	a (D87N)	t (S80I)	t (E84V)
20794_2#181	ERR2138212	2978	Blood	C062	>=4	131	NA	t (S83L)	a (D87N)	t (S80I)	t (E84V)
20794_2#180	ERR2138211	2978	Blood	C062	>=4	131	NA	t (S83L)	a (D87N)	t (S80I)	t (E84V)
20794_2#179	ERR2138210	2978	Blood	C062	>=4	131	NA	t (S83L)	a (D87N)	t (S80I)	t (E84V)
20794_2#178	ERR2138209	2978	Blood	C062	>=4	131	NA	t (S83L)	a (D87N)	t (S80I)	t (E84V)
20794_2#177	ERR2138208	2978	Blood	C062	>=4	131	NA	t (S83L)	a (D87N)	t (S80I)	t (E84V)
20794_2#176	ERR2138207	2978	Blood	C062	>=4	131	NA	t (S83L)	a (D87N)	t (S80I)	t (E84V)
20794_2#175	ERR2138206	2978	Blood	C062	>=4	131	NA	t (S83L)	a (D87N)	t (S80I)	t (E84V)
20794_2#174	ERR2138205	2978	Blood	C062	>=4	131	NA	t (S83L)	a (D87N)	t (S80I)	t (E84V)
20794_2#173	ERR2138204	2978	Blood	C062	>=4	131	NA	t (S83L)	a (D87N)	t (S80I)	t (E84V)
20794_2#172	ERR2138203	2978	Blood	C062	>=4	131	NA	t (S83L)	a (D87N)	t (S80I)	t (E84V)
20794_2#171	ERR2138202	2978	Blood	C062	>=4	131	NA	t (S83L)	a (D87N)	t (S80I)	t (E84V)
20794_2#170	ERR2138201	2978	Blood	C062	>=4	131	NA	t (S83L)	a (D87N)	t (S80I)	t (E84V)
20794_2#17	ERR2138052	2629	Stool	D027	>=4	448	NA	t (S83L)	a (D87N)	t (S80I)	NA
20794_2#169	ERR2138200	2978	Blood	C062	>=4	131	NA	t (S83L)	a (D87N)	t (S80I)	t (E84V)
20794_2#164	ERR2138195	2980	Stool	D036	>=4	648	NA	t (S83L)	a (D87N)	t (S80I)	NA
20794_2#163	ERR2138194	2980	Stool	D036	>=4	648	NA	t (S83L)	a (D87N)	t (S80I)	NA
20794_2#162	ERR2138193	2980	Stool	D036	>=4	648	NA	t (S83L)	a (D87N)	t (S80I)	NA
20794_2#161	ERR2138192	2980	Stool	D036	>=4	648	NA	t (S83L)	a (D87N)	t (S80I)	NA
20794_2#160	ERR2138191	2980	Stool	D036	>=4	648	NA	t (S83L)	a (D87N)	t (S80I)	NA
20794_2#16	ERR2138051	2629	Stool	D027	>=4	448	NA	t (S83L)	a (D87N)	t (S80I)	NA
20794_2#15	ERR2138050	2629	Stool	D027	>=4	448	NA	t (S83L)	a (D87N)	t (S80I)	NA
20794_2#147	ERR2138178	2685	Stool	D030	>=4	443	NA	t (S83L)	a (D87N)	t (S80I)	NA
20794_2#146	ERR2138177	2685	Stool	D030	>=4	443	NA	t (S83L)	a (D87N)	t (S80I)	NA
20794_2#145	ERR2138176	2645	Stool	C041	1	10	NA	t (S83L)	NA	NA	NA
20794_2#144	ERR2138175	2645	Stool	C041	1	10	NA	t (S83L)	NA	NA	NA
20794_2#143	ERR2138174	2645	Stool	C041	1	10	NA	t (S83L)	NA	NA	NA
20794_2#140	ERR2138171	2618	Stool	C043	>=4	1193	NA	t (S83L)	a (D87N)	t (S80I)	NA
20794_2#139	ERR2138170	2618	Stool	C043	>=4	1193	NA	t (S83L)	a (D87N)	t (S80I)	NA
20794_2#138	ERR2138169	2583	Stool	D022	>=4	131	NA	t (S83L)	a (D87N)	t (S80I)	t (E84V)
20794_2#137	ERR2146819	2583	Stool	D022	>=4	131	NA	t (S83L)	a (D87N)	t (S80I)	t (E84V)
20794_2#12	ERR2138048	2644	Stool	C052	>=4	131	NA	t (S83L)	a (D87N)	t (S80I)	t (E84V)
20794_2#117	ERR2138149	2898	Stool	C065	>=4	131	NA	t (S83L)	a (D87N)	t (S80I)	t (E84V)
20794_2#116	ERR2138148	2898	Stool	C065	>=4	131	NA	t (S83L)	a (D87N)	t (S80I)	t (E84V)
20794_2#11	ERR2138047	2685	Stool	D030	>=4	443	NA	t (S83L)	a (D87N)	t (S80I)	NA
20794_2#10	ERR2138046	2644	Stool	C052	>=4	131	NA	t (S83L)	a (D87N)	t (S80I)	t (E84V)
20794_2#1	ERR2138037	2618	Stool	C043	>=4	1193	NA	t (S83L)	a (D87N)	t (S80I)	NA
20794_1#91	ERR2137942	2436	Stool	C027	>=4	131	NA	t (S83L)	a (D87N)	t (S80I)	t (E84V)
20794_1#90	ERR2137941	2436	Stool	C027	>=4	131	NA	t (S83L)	a (D87N)	t (S80I)	t (E84V)
20794_1#87	ERR2137938	2394	Stool	C027	>=4	131	NA	t (S83L)	a (D87N)	t (S80I)	t (E84V)
20794_1#8	ERR2137860	2301	Stool	C003	1	7101	QnrB19_1_HM146784_quinolone	NA	NA	NA	NA
20794_1#79	ERR2137930	2301	Stool	C003	1	7101	QnrB19_1_HM146784_quinolone	NA	NA	NA	NA
20794_1#72	ERR2137923	2446	Stool	C038	>=4	90	NA	t (S83L)	a (D87N)	t (S80I)	NA
20794_1#70	ERR2137921	2446	Stool	C038	>=4	90	NA	t (S83L)	a (D87N)	t (S80I)	NA
20794_1#7	ERR2137859	2301	Stool	C003	1	7101	QnrB19_1_HM146784_quinolone	NA	NA	NA	NA
20794_1#68	ERR2137919	2436	Stool	C027	>=4	131	NA	t (S83L)	a (D87N)	t (S80I)	t (E84V)
20794_1#67	ERR2137918	2436	Stool	C027	>=4	131	NA	t (S83L)	a (D87N)	t (S80I)	t (E84V)
20794_1#66	ERR2137917	2436	Stool	C027	>=4	131	NA	t (S83L)	a (D87N)	t (S80I)	t (E84V)
20794_1#62	ERR2137913	2419	Stool	C035	>=4	1196	NA	t (S83L)	a (D87N)	t (S80I)	NA
20794_1#61	ERR2137912	2419	Stool	C035	>=4	1196	NA	t (S83L)	a (D87N)	t (S80I)	NA
20794_1#60	ERR2137911	2419	Stool	C035	>=4	1196	NA	t (S83L)	a (D87N)	t (S80I)	NA
20794_1#59	ERR2137910	2419	Stool	C035	>=4	1196	NA	t (S83L)	a (D87N)	t (S80I)	NA
20794_1#58	ERR2137909	2419	Stool	C035	>=4	1196	NA	t (S83L)	a (D87N)	t (S80I)	NA
20794_1#46	ERR2137897	2394	Stool	C027	>=4	131	NA	t (S83L)	a (D87N)	t (S80I)	t (E84V)
20794_1#45	ERR2137896	2394	Stool	C027	>=4	131	NA	t (S83L)	a (D87N)	t (S80I)	t (E84V)
20794_1#44	ERR2137895	2394	Stool	C027	>=4	131	NA	t (S83L)	a (D87N)	t (S80I)	t (E84V)
20794_1#40	ERR2137891	2382	Stool	C022	>=4	131	NA	t (S83L)	a (D87N)	t (S80I)	t (E84V)
20794_1#39	ERR2137890	2382	Stool	C022	>=4	131	NA	t (S83L)	a (D87N)	t (S80I)	t (E84V)
20794_1#38	ERR2137889	2382	Stool	C022	>=4	131	NA	t (S83L)	a (D87N)	t (S80I)	t (E84V)
20794_1#189	ERR2138036	2623	Stool	C052	>=4	131	NA	t (S83L)	a (D87N)	t (S80I)	t (E84V)
20794_1#188	ERR2138035	2623	Stool	C052	>=4	131	NA	t (S83L)	a (D87N)	t (S80I)	t (E84V)
20794_1#187	ERR2138034	2623	Stool	C052	>=4	131	NA	t (S83L)	a (D87N)	t (S80I)	t (E84V)
20794_1#186	ERR2138033	2623	Stool	C052	>=4	131	NA	t (S83L)	a (D87N)	t (S80I)	t (E84V)
20794_1#185	ERR2138032	2623	Stool	C052	>=4	131	NA	t (S83L)	a (D87N)	t (S80I)	t (E84V)
20794_1#184	ERR2138031	2628	Stool	C016	>=4	7095	NA	t (S83L)	a (D87N)	NA	NA
20794_1#183	ERR2146814	2583	Stool	D022	>=4	131	NA	t (S83L)	a (D87N)	t (S80I)	t (E84V)
20794_1#182	ERR2138030	2583	Stool	D022	>=4	131	NA	t (S83L)	a (D87N)	t (S80I)	t (E84V)
20794_1#181	ERR2138029	2583	Stool	D022	>=4	131	NA	t (S83L)	a (D87N)	t (S80I)	t (E84V)
20794_1#175	ERR2138023	2563	Stool	C031	>=4	6151	NA	t (S83L)	c (D87H)	t (S80I)	NA
20794_1#174	ERR2138022	2563	Stool	C031	>=4	6151	NA	t (S83L)	c (D87H)	t (S80I)	NA
20794_1#172	ERR2138020	2536	Stool	D022	>=4	131	NA	t (S83L)	a (D87N)	t (S80I)	t (E84V)
20794_1#171	ERR2138019	2527	Stool	C043	>=4	6151	NA	t (S83L)	c (D87H)	t (S80I)	NA
20794_1#170	ERR2138018	2513	Stool	C035	>=4	1196	NA	t (S83L)	a (D87N)	t (S80I)	NA
20794_1#169	ERR2138017	2513	Stool	C035	>=4	1196	NA	t (S83L)	a (D87N)	t (S80I)	NA
20794_1#168	ERR2138016	2513	Stool	C035	>=4	1196	NA	t (S83L)	a (D87N)	t (S80I)	NA
20794_1#160	ERR2138009	2561	Stool	C043	>=4	648	NA	t (S83L)	a (D87N)	t (S80I)	NA
20794_1#159	ERR2138008	2561	Stool	C043	>=4	648	NA	t (S83L)	a (D87N)	t (S80I)	NA
20794_1#158	ERR2138007	2561	Stool	C043	>=4	648	NA	t (S83L)	a (D87N)	t (S80I)	NA
20794_1#152	ERR2138002	2563	Stool	C031	>=4	6151	NA	t (S83L)	c (D87H)	t (S80I)	NA
20794_1#151	ERR2138001	2563	Stool	C031	>=4	6151	NA	t (S83L)	c (D87H)	t (S80I)	NA
20794_1#146	ERR2137996	2536	Stool	D022	>=4	131	NA	t (S83L)	a (D87N)	t (S80I)	t (E84V)
20794_1#145	ERR2137995	2536	Stool	D022	>=4	131	NA	t (S83L)	a (D87N)	t (S80I)	t (E84V)
20794_1#144	ERR2137994	2536	Stool	D022	>=4	131	NA	t (S83L)	a (D87N)	t (S80I)	t (E84V)
20794_1#143	ERR2137993	2536	Stool	D022	>=4	131	NA	t (S83L)	a (D87N)	t (S80I)	t (E84V)
20794_1#142	ERR2137992	2530	Stool	C036	>=4	162	NA	t (S83L)	a (D87N)	t (S80I)	NA
20794_1#141	ERR2137991	2530	Stool	C036	>=4	162	NA	t (S83L)	a (D87N)	t (S80I)	NA
20794_1#140	ERR2137990	2530	Stool	C036	>=4	162	NA	t (S83L)	a (D87N)	t (S80I)	NA
20794_1#139	ERR2137989	2530	Stool	C036	>=4	162	NA	t (S83L)	a (D87N)	t (S80I)	NA
20794_1#129	ERR2146811	2527	Stool	C043	>=4	6151	NA	t (S83L)	c (D87H)	t (S80I)	NA
20794_1#128	ERR2137979	2527	Stool	C043	>=4	6151	NA	t (S83L)	c (D87H)	t (S80I)	NA
20794_1#127	ERR2137978	2521	Stool	D018	>=4	226	NA	t (S83L)	a (D87N)	G (S80R)	NA
20794_1#126	ERR2137977	2521	Stool	D018	>=4	226	NA	t (S83L)	a (D87N)	G (S80R)	NA
20794_1#125	ERR2137976	2521	Stool	D018	>=4	226	NA	t (S83L)	a (D87N)	G (S80R)	NA
20794_1#122	ERR2137973	2513	Stool	C035	>=4	1196	NA	t (S83L)	a (D87N)	t (S80I)	NA
20794_1#121	ERR2137972	2513	Stool	C035	>=4	1196	NA	t (S83L)	a (D87N)	t (S80I)	NA
20794_1#118	ERR2137969	2353	Stool	C023	>=4	1196	NA	t (S83L)	a (D87N)	t (S80I)	NA
20794_1#117	ERR2137968	2353	Stool	C023	>=4	1196	NA	t (S83L)	a (D87N)	t (S80I)	NA
20794_1#116	ERR2137967	2353	Stool	C023	>=4	1196	NA	t (S83L)	a (D87N)	t (S80I)	NA
20794_1#111	ERR2137962	2480	Stool	C035	>=4	1196	NA	t (S83L)	a (D87N)	t (S80I)	NA
20794_1#110	ERR2137961	2480	Stool	C035	>=4	1196	NA	t (S83L)	a (D87N)	t (S80I)	NA
20794_1#109	ERR2137960	2480	Stool	C035	>=4	1196	NA	t (S83L)	a (D87N)	t (S80I)	NA
20794_1#108	ERR2137959	2480	Stool	C035	>=4	1196	NA	t (S83L)	a (D87N)	t (S80I)	NA
20794_1#107	ERR2137958	2480	Stool	C035	>=4	1196	NA	t (S83L)	a (D87N)	t (S80I)	NA
